# Supplementary material for: Contemporaneous data on the prevalence of Human Respiratory Syncytial Virus infection in people with acute respiratory tract infections in Africa (2000–2017)
Source: Data Brief. 2018 Aug 22;20:940–7. doi: 10.1016/j.dib.2018.08.039 (PMC6138983; doi:10.1016/j.dib.2018.08.039)
Supplement: Supplementary file 2 — Supplementary material [file mmc2.csv]

Study	Main	Type	Subgroup	Sample	Cases	Year	Design	Setting	Sampling	Study period	Period	Timing	Population	%Children	Country	City	Equator	Meridian	City=Latitude/Longitude/Altitude	Latitude	Longitude	Altitude2	Altitude	Region	Diagnostic	Collected_sample	Age	Male	Bias
Shafik, 2012	No	Age	0-6 month	184	64	2012	Cross sectional	Urban	Consecutive	Nov/2006-Dec/2007	na	Prospective	Chidlren	100	Egypt	Cairo	North	East	Cairo=30.04442/31.235712/26	30.04442	31.235712	26		Northern	Real time RT-PCR	Nasopharyngeal	1.1	57.4	Low risk
Shafik, 2012	No	Age	13-24 month	102	12	2012	Cross sectional	Urban	Consecutive	Nov/2006-Dec/2007	na	Prospective	Chidlren	100	Egypt	Cairo	North	East	Cairo=30.04442/31.235712/26	30.04442	31.235712	26		Northern	Real time RT-PCR	Nasopharyngeal	1.1	57.4	Low risk
Shafik, 2012	No	Age	25-60 month	70	13	2012	Cross sectional	Urban	Consecutive	Nov/2006-Dec/2007	na	Prospective	Chidlren	100	Egypt	Cairo	North	East	Cairo=30.04442/31.235712/26	30.04442	31.235712	26		Northern	Real time RT-PCR	Nasopharyngeal	1.1	57.4	Low risk
Shafik, 2012	No	Age	7-12 month	92	18	2012	Cross sectional	Urban	Consecutive	Nov/2006-Dec/2007	na	Prospective	Chidlren	100	Egypt	Cairo	North	East	Cairo=30.04442/31.235712/26	30.04442	31.235712	26		Northern	Real time RT-PCR	Nasopharyngeal	1.1	57.4	Low risk
O'Callaghan-Gordo, 2011	No	Age	0-3 month	50	11	2011	Cross sectional	Rural	Consecutive	Sep/2006-Sep/2007	na	Prospective	Children	100	Mozambique	Maputo	South	East	Maputo=-25.891968/32.605135/52	-25.891968	32.605135	52		Southern	Conventional RT-PCR	Nasopharyngeal		64	Low risk
Nyawanda, 2016	No	Age group	0-5 Years	3810	470	2016	Cross sectional	Rural	Consecutive	Sep/2009-Aug/2013	Complete year(s)	Prospective	Children	100	Kenya	Siaya	na	East		0.0626293	34.2878084	1318		na	Real time RT-PCR	Nasopharyngeal and Oropharyngeal			Low risk
Brottet, 2016	No	Presentation	BRTI	222	6	2016	Cross sectional	Urban and Rural	Random	2011-2012	Complete year(s)	Retrospective	Children and Adults	na	Réunion		na	East		-21.115141	55.536384	1666		na	Real time RT-PCR	Nasal			Moderate risk
Obodai, 2014	No	Age group	0-5 Years	53	32												na	na						na
Agoti, 2013	Yes	na	na	834	240	2014	Cross sectional	Urban and Rural	Consecutive	Jan/2012-Dec/2012	Complete year(s)	Prospective	Children	100	Kenya	Kilifi	North	East	Kilifi=-3.510651/39.90932/5	3.510651	39.90932	5	< Median	Eastern	Real time RT-PCR	Nasopharyngeal			Moderate risk
Feikin, 2013 (1)	No	Age group	0-5 Years	408	90												na	na						na
Breiman, 2015	No	Age group	0-5 Years	815	169												na	na						na
Ahmed, 2012	Yes	na	na	6264	781	2012	Cross sectional	Unclear/Not described	Systematic	Sep/2007-Aug/2010	Complete year(s)	Prospective	Children and Adults	82	Kenya	Dadaab	North	East	Dadaab=0.09258/40.319072/120	0.09258	40.319072	120	< Median	Eastern	Real time RT-PCR	Nasopharyngeal and Oropharyngeal	1	54.2	Low risk
Kadjo, 2012	No	Population	Children	470	113	2016	Cross sectional	Urban and Rural	Random	Jan/2009-Dec/2010	Complete year(s)	Prospective	Children	100	Côte d'Ivoire	Abidjan,	North	West		7.539989	-5.54708	240		Western	Real time RT-PCR	Nasopharyngeal			Low risk
Kenmoe, 2016	No	Population	Children	347	46	2016	Cross sectional	Urban	Systematic	Sep/2011-Sep/2013	na	Prospective	Children	100	Cameroon	Yaoundé	North	East	Yaounde= 3.848033 /11.502075/710	3.848033	11.502075	710		Central	Real time RT-PCR	Nasopharyngeal	1.5	51.9	Low risk
Nakouné, 2013	No	Population	Children	329	10	2013	Cross sectional	Urban and Rural	Consecutive	Jan/2010-Dec/2010	Complete year(s)	Prospective	Children	100	Central African Republic	Bangui, Sibut, Bossembelé, Mbaiki	North	East		4.8319025	18.27050185	440		Central	Real time RT-PCR	Nasopharyngeal			Low risk
Akinloye, 2011	Yes	na	na	246	1	2011	Cross sectional	Unclear/Not described	Consecutive	Feb/2009-May/2009	Less than 6 months	Prospective	Children and Adults	86	Nigeria	Ibadan	North	East	Ibadan=7.377536/3.94704/225	7.377536	3.94704	225	< Median	Western	Real time RT-PCR	Throat and Nasal			Low risk
Cohen, 2016	No	Population	Children	1410	469	2016	Cross sectional	Urban and Rural	Consecutive	Jan/2010-Dec/2013	Complete year(s)	Prospective	Children	100	South Africa	Diepkloof, Pietermaritzburg, Mkhuhlu, Bushbuckridge, Klerksdorp	South	East	Diepkloof=-26.2445833/27.95418940000002/1709, Pietermaritzburg=-29.600607/30.379412/653, Mkhuhlu=-24.9861954/31.235672099999988/449, Bushbuckridge=-24.8398416/31.046410100000003/857, Klerksdorp=-26.8598225/26.631751399999985/1325	-26.244583	30.379412	857		Southern	Real time RT-PCR	Nasopharyngeal			Low risk
Rowlinson, 2013	No	Population	Adults	2510	41	2013	Cross sectional	Urban and Rural	Consecutive	Jun/2009-Jun/2012	na	Prospective	Children and Adults	90.1	Egypt	Damanhour	North	East	Damanhour=31.042457/30.47275/10	31.042457	30.47275	10		Southern	Real time RT-PCR	Nasopharyngeal and Oropharyngeal			Low risk
Annamalay, 2016	No	Population	Children	105	28	2016	Cross sectional	Unclear/Not described	Consecutive	Jul/2011-Nov/2012	na	Prospective	Chidlren	100	Mozambique	Manhiça	South	East		-25.392301	32.7971649	31		Eastern	Real time RT-PCR	Nasopharyngeal	0.6	67.6	Moderate risk
Nyawanda, 2016	No	Population	Children	3810	470	2016	Cross sectional	Rural	Consecutive	Sep/2009-Aug/2013	Complete year(s)	Prospective	Children	100	Kenya	Siaya	na	East		0.0626293	34.2878084	1318		na	Real time RT-PCR	Nasopharyngeal and Oropharyngeal			Low risk
Berkley, 2010	No	Population	Children	759	260	2010	Case control	Rural	Consecutive	Jan/2007-Dec/2007	na	Prospective	Children	100	Kenya	Kilifi	South	East	Kilifi=-3.510651/39.90932/5	3.510651	39.90932	5		Eastern	Real time RT-PCR	Nasal	0.7	59	Low risk
Otieno, 2017	No	Population	Children	3561	881	2017	Cross sectional	Unclear/Not described	Consecutive	Sep/2010-Aug/2015	na	Prospective	Children	100	Kenya	Kilifi	South	East	Kilifi=-3.510651/39.90932/5	3.510651	39.90932	5		Eastern	Real time RT-PCR	Nasopharyngeal and Oropharyngeal			Low risk
Annamalay, 2016	Yes	na	na	105	28	2016	Cross sectional	Unclear/Not described	Consecutive	Jul/2011-Nov/2012	Period varying according to year	Prospective	Children	100	Mozambique	Manhiça	South	East	Manhiça=-25.3923014/32.7971648999999/31	-25.392301	32.797165	31	< Median	Eastern	Real time RT-PCR	Nasopharyngeal	0.6	67.6	Moderate risk
Fuller, 2013	No	Presentation	BRTI	2548	330	2013	Cross sectional	Rural	Consecutive	Aug/2008-Dec/2010	na	Prospective	Children and Adults	54.3	Kenya	Bondo	South	East	Bondo=-0.1003371/34.27549880000004/1258	-0.1003371	34.2754988	1258		Eastern	Real time RT-PCR	Nasopharyngeal and Oropharyngeal			Low risk
Fuller, 2013	No	Presentation	SRTI	1266	149	2013	Cross sectional	Rural	Consecutive	Aug/2008-Dec/2010	na	Prospective	Children and Adults	54.3	Kenya	Bondo	South	East	Bondo=-0.1003371/34.27549880000004/1258	-0.1003371	34.2754988	1258		Eastern	Real time RT-PCR	Nasopharyngeal and Oropharyngeal			Low risk
Berkley, 2010	Yes	na	na	759	260	2010	Case control	Rural	Consecutive	Jan/2007-Dec/2007	Complete year(s)	Prospective	Children	100	Kenya	Kilifi	North	East	Kilifi=-3.510651/39.90932/5	3.510651	39.90932	5	< Median	Eastern	Real time RT-PCR	Nasal	0.7	59	Low risk
Ghani, 2012	No	Presentation	SRTI	709	54	2012	Cross sectional	Unclear/Not described	Consecutive	Apr/2009-Dec/2009	Between 7-12 months	Prospective	Children	100	South Africa	Cape-Town	North	East	Cape-Town=-33.924868/18.424055/12	33.924868	18.424055	12		Southern	Real time RT-PCR	Nasopharyngeal/Tracheal/Broncho-alveolar lavage			Moderate risk
Hammitt, 2012	No	Presentation	SRTI	805	136	2012	Case control	Rural	Consecutive	Jan/2010-Feb/2010	Period varying according to year	Prospective	Children	100	Kenya	Kilifi	South	East	Kilifi=-3.510651/39.90932/5	-3.510651	39.90932	5		Eastern	Real time RT-PCR	Nasopharyngeal and Oropharyngeal	0.8	54.7	Low risk
Bigogo, 2013	Yes	na	na	4012	501	2013	Cross sectional	Urban and Rural	Systematic	Mar/2007-Feb/2011	Complete year(s)	Prospective	Children and Adults	92	Kenya	Kisumu, Nairobi	South	East	Nairobi=-1.2920659/36.82194619999996/1663; Kisumu=-0.0917016/34.76795679999998/1187	-0.69188375	35.7949515	1175	> Median	Eastern	Real time RT-PCR	Nasopharyngeal and Oropharyngeal		48.7	Low risk
Bimouhen, 2016	Yes	na	na	1450	267	2016	Cross sectional	Urban and Rural	Systematic	Sept/2014-Apr/2016	Period varying according to year	Prospective	Children and Adults	45	Morocco	Tanger, Fès, Meknès, Oujda, Casablanca, Rabat, Marrakech, Agadir and Laayoune	North	West	Tanger=35.7594651/-5.833954299999959/49, Fès=34.0181246/-5.00784509999994/426, Meknès=33.8730164/-5.540729899999974/558, Oujda=34.681962/-1.9001550000000407/551, Casablanca=33.5731104/-7.589843400000063/46, Rabat=33.9715904/-6.849812899999961/78, Marrakech=31.6294723/-7.981084499999952/467, Agadir=30.4277547/-9.598107199999959/55 and Laayoune=27.1252867/-13.162500499999965/72	33.873016	-6.849813	78	< Median	Northern	Real time RT-PCR	Nasopharyngeal and Oropharyngeal	18	47.8	Low risk
O'Callaghan-Gordo, 2011	No	Presentation	SRTI	475	50	2011	Cross sectional	Rural	Consecutive	Sep/2006-Sep/2007	Complete year(s)	Prospective	Children	100	Mozambique	Maputo	South	East	Maputo=-25.891968/32.605135/52	-25.891968	32.605135	52		Southern	Conventional RT-PCR	Nasopharyngeal		64	Low risk
Othman, 2016	No	Presentation	SRTI	122	59	2016	Cross sectional	Unclear/Not described	Consecutive	Dec/2013-May/2014	na	Prospective	Children	100	Egypt	Cairo	North	East	Cairo=30.04442/31.235712/26	30.04442	31.235712	26		Northern	Real time RT-PCR	Nasopharyngeal			Low risk
Ouédraogo Yugbaré, 2016	No	Presentation	BRTI	73	3	2016	Cross sectional	Urban	Consecutive	Jul/2010-Jun/2011	Complete year(s)	Prospective	Children	100	Burkina Faso	Ouagadougou	na	West		12.371428	-1.51966	297		na	Real time RT-PCR	Nasopharyngeal			Low risk
Breiman, 2015	Yes	na	na	815	169	2015	Cross sectional	Urban and Rural	Consecutive	Mar/2007–Feb/2011	Complete year(s)	Prospective	Children	100	Kenya	Nairobi	North	East	Nairobi=48.8382353/2.3370965999999997/58	48.838235	2.337097	58	< Median	Eastern	Real time RT-PCR	Nasopharyngeal and Oropharyngeal		50.4	Low risk
Brottet, 2016	Yes	na	na	222	6	2016	Cross sectional	Urban and Rural	Random	2011-2012	Complete year(s)	Retrospective	Children and Adults	na	Réunion		South	East		-21.115141	55.536384	1666	> Median	Eastern	Real time RT-PCR	Nasal			Moderate risk
Rowlinson, 2013	No	Presentation	BRTI	263	13	2013	Cross sectional	Urban and Rural	Consecutive	Jun/2009-Jun/2012	na	Prospective	Children and Adults	90.1	Egypt	Damanhour	North	East	Damanhour=31.042457/30.47275/10	31.042457	30.47275	10		Southern	Real time RT-PCR	Nasopharyngeal and Oropharyngeal			Low risk
Rowlinson, 2016	No	Presentation	SRTI	5768	669	2016	Cross sectional	Urban and Rural	Consecutive	Jun/2009-Dec/2013	Period varying according to year	Prospective	Children and Adults	100	Egypt	Damanhour	North	East	Damanhour=31.042457/30.47275/10	31.042457	30.47275	10		Northern	Real time RT-PCR	Nasopharyngeal and Oropharyngeal			Low risk
Razanajatovo, 2011	No	Setting	Urban	313	66	2011	Cross sectional	Urban	Consecutive	Jul/2008-Jun/2009	Complete year(s)	Retrospective	Children and Adults		Madagascar	Antananarivo	South	East		-18.8791902	47.5079055	1249		Southern	Real time RT-PCR	Nasopharyngeal and Oropharyngeal		44.1	Moderate risk
Bimouhen, 2016	No	Sex	Male	693	138	2016	Cross sectional	Urban and Rural	Systematic	Sept/2014-Apr/2016	na	Prospective	Children and Adults	na	Morocco	Tanger, Fès, Meknès, Oujda, Casablanca, Rabat, Marrakech, Agadir and Laayoune	North	West	Tanger=35.7594651/-5.833954299999959/49, Fès=34.0181246/-5.00784509999994/426, Meknès=33.8730164/-5.540729899999974/558, Oujda=34.681962/-1.9001550000000407/551, Casablanca=33.5731104/-7.589843400000063/46, Rabat=33.9715904/-6.849812899999961/78, Marrakech=31.6294723/-7.981084499999952/467, Agadir=30.4277547/-9.598107199999959/55 and Laayoune=27.1252867/-13.162500499999965/72	33.8730164	-6.8498129	78		Northern	Real time RT-PCR	Nasopharyngeal and Oropharyngeal	18	47.8	Low risk
Bimouhen, 2016	No	Sex	Female	757	129	2016	Cross sectional	Urban and Rural	Systematic	Sept/2014-Apr/2016	na	Prospective	Children and Adults	na	Morocco	Tanger, Fès, Meknès, Oujda, Casablanca, Rabat, Marrakech, Agadir and Laayoune	North	West	Tanger=35.7594651/-5.833954299999959/49, Fès=34.0181246/-5.00784509999994/426, Meknès=33.8730164/-5.540729899999974/558, Oujda=34.681962/-1.9001550000000407/551, Casablanca=33.5731104/-7.589843400000063/46, Rabat=33.9715904/-6.849812899999961/78, Marrakech=31.6294723/-7.981084499999952/467, Agadir=30.4277547/-9.598107199999959/55 and Laayoune=27.1252867/-13.162500499999965/72	33.8730164	-6.8498129	78		Northern	Real time RT-PCR	Nasopharyngeal and Oropharyngeal	18	47.8	Low risk
Othman, 2016	No	Sex	Male	62	28	2016	Cross sectional	Unclear/Not described	Consecutive	Dec/2013-May/2014	na	Prospective	Children	100	Egypt	Cairo	North	East	Cairo=30.04442/31.235712/26	30.04442	31.235712	26		Northern	Real time RT-PCR	Nasopharyngeal			Low risk
Bimouhen, 2016	No	Age	15-49 year	458	25	2016	Cross sectional	Urban and Rural	Systematic	Sept/2014-Apr/2016	na	Prospective	Children and Adults	45	Morocco	Tanger, Fès, Meknès, Oujda, Casablanca, Rabat, Marrakech, Agadir and Laayoune	North	West	Tanger=35.7594651/-5.833954299999959/49, Fès=34.0181246/-5.00784509999994/426, Meknès=33.8730164/-5.540729899999974/558, Oujda=34.681962/-1.9001550000000407/551, Casablanca=33.5731104/-7.589843400000063/46, Rabat=33.9715904/-6.849812899999961/78, Marrakech=31.6294723/-7.981084499999952/467, Agadir=30.4277547/-9.598107199999959/55 and Laayoune=27.1252867/-13.162500499999965/72	33.8730164	-6.8498129	78		Northern	Real time RT-PCR	Nasopharyngeal and Oropharyngeal	18	47.8	Low risk
Ahmed, 2012	No	Presentation	BRTI	1815	155	2012	Cross sectional	Unclear/Not described	Systematic	Sep/2007-Aug/2010	na	Prospective	Children and Adults	82	Kenya	Dadaab	South	East	Dadaab=0.09258/40.319072/120	0.09258	40.319072	120		Eastern	Real time RT-PCR	Nasopharyngeal and Oropharyngeal	1	54.2	Low risk
Obodai, 2014	No	Age	12-23 month	12	8	2014	Cross sectional	Unclear/Not described	Random	Feb/2006-Nov/2006	na	Prospective	Children	100	Ghana	Accra	North	West	Accra=5.603717/-0.186964/60	5.603717	-0.186964	60		Western	Conventional RT-PCR	Nasopharyngeal	1.1	69.8	Low risk
Obodai, 2014	No	Age	36-47 month	3	2	2014	Cross sectional	Unclear/Not described	Random	Feb/2006-Nov/2006	na	Prospective	Children	100	Ghana	Accra	North	West	Accra=5.603717/-0.186964/60	5.603717	-0.186964	60		Western	Conventional RT-PCR	Nasopharyngeal	1.1	69.8	Low risk
Obodai, 2014	No	Age	48-59 month	2	2	2014	Cross sectional	Unclear/Not described	Random	Feb/2006-Nov/2006	na	Prospective	Children	100	Ghana	Accra	North	West	Accra=5.603717/-0.186964/60	5.603717	-0.186964	60		Western	Conventional RT-PCR	Nasopharyngeal	1.1	69.8	Low risk
Breiman, 2015	No	Age	24-59 month	289	46	2015	Cross sectional	Urban and Rural	Consecutive	Mar/2007–Feb/2011	na	Prospective	Children	100	Kenya	Nairobi	South	East	Nairobi=48.8382353/2.3370965999999997/58	48.8382353	2.3370966	58		Eastern	Real time RT-PCR	Nasopharyngeal and Oropharyngeal		50.4	Low risk
Pretorious, 2013	No	Age	65 and more	373	7	2012	Cross sectional	Urban and Rural	Consecutive	Feb/2009-May/2012	na	Prospective	Children and Adults	na	South Africa	Johannesburg, Edendale, Bushbuckridge, Uraniaville	South	East	Johannesburg=-26.261231/27.94263950000004/1667; Edendale=-29.6509625/30.29453620000004/715;	-26.573865	29.1185879	1095.5		Southern	Real time RT-PCR	Nasopharyngeal and Oropharyngeal	3	51.1	Low risk
Rowlinson, 2013	No	Age	12-59 month	982	135	2013	Cross sectional	Urban and Rural	Consecutive	Jun/2009-Jun/2012	na	Prospective	Children and Adults	90.1	Egypt	Damanhour	North	East	Damanhour=31.042457/30.47275/10	31.042457	30.47275	10		Southern	Real time RT-PCR	Nasopharyngeal and Oropharyngeal			Low risk
Rowlinson, 2013	No	Age	5-19 year	632	19	2013	Cross sectional	Urban and Rural	Consecutive	Jun/2009-Jun/2012	na	Prospective	Children and Adults	90.1	Egypt	Damanhour	North	East	Damanhour=31.042457/30.47275/10	31.042457	30.47275	10		Southern	Real time RT-PCR	Nasopharyngeal and Oropharyngeal			Low risk
O'Callaghan-Gordo, 2011	No	Age	12-60 month	195	11	2011	Cross sectional	Rural	Consecutive	Sep/2006-Sep/2007	na	Prospective	Children	100	Mozambique	Maputo	South	East	Maputo=-25.891968/32.605135/52	-25.891968	32.605135	52		Southern	Conventional RT-PCR	Nasopharyngeal		64	Low risk
Bimouhen, 2016	No	Presentation	BRTI	842	73	2016	Cross sectional	Urban and Rural	Systematic	Sept/2014-Apr/2016	na	Prospective	Children and Adults	na	Morocco	Tanger, Fès, Meknès, Oujda, Casablanca, Rabat, Marrakech, Agadir and Laayoune	North	West	Tanger=35.7594651/-5.833954299999959/49, Fès=34.0181246/-5.00784509999994/426, Meknès=33.8730164/-5.540729899999974/558, Oujda=34.681962/-1.9001550000000407/551, Casablanca=33.5731104/-7.589843400000063/46, Rabat=33.9715904/-6.849812899999961/78, Marrakech=31.6294723/-7.981084499999952/467, Agadir=30.4277547/-9.598107199999959/55 and Laayoune=27.1252867/-13.162500499999965/72	33.8730164	-6.8498129	78		Northern	Real time RT-PCR	Nasopharyngeal and Oropharyngeal	18	47.8	Low risk
Bimouhen, 2016	No	Presentation	SRTI	608	194	2016	Cross sectional	Urban and Rural	Systematic	Sept/2014-Apr/2016	na	Prospective	Children and Adults	na	Morocco	Tanger, Fès, Meknès, Oujda, Casablanca, Rabat, Marrakech, Agadir and Laayoune	North	West	Tanger=35.7594651/-5.833954299999959/49, Fès=34.0181246/-5.00784509999994/426, Meknès=33.8730164/-5.540729899999974/558, Oujda=34.681962/-1.9001550000000407/551, Casablanca=33.5731104/-7.589843400000063/46, Rabat=33.9715904/-6.849812899999961/78, Marrakech=31.6294723/-7.981084499999952/467, Agadir=30.4277547/-9.598107199999959/55 and Laayoune=27.1252867/-13.162500499999965/72	33.8730164	-6.8498129	78		Northern	Real time RT-PCR	Nasopharyngeal and Oropharyngeal	18	47.8	Low risk
Feikin, 2013 (1)	No	Age	24-59 month	154	21	2013	Cross sectional	Rural	Consecutive	Mar/2007–Feb/2010	na	Prospective	Children	100	Kenya	Asembo	South	East	Asembo=-0.179441/34.38376489999996/1160	-0.179441	34.3837649	1160		Eastern	Real time RT-PCR	Nasopharyngeal and Oropharyngeal			Low risk
Kwofie, 2012	No	Age	24-60 month	39	5	2012	Cross sectional	Urban and Rural	Consecutive	Jan/2008-Dec/2008	na	Prospective	Children	100	Ghana	Kumasi	North	East	Kumasi=-0.2772125/36.07027019999998/1865	-0.2772125	36.0702702	1865		Western	Real time RT-PCR	Nasopharyngeal	1	63.3	Low risk
Ciervo, 2010	Yes	na	na	113	8	2010	Cross sectional	Urban and Rural	Consecutive	Feb/2007-Apr/2007	Between 7-12 months	Prospective	Children	100	Egypt	Alexandria	North	East	Alexandria=31.200092/29.918739/9	31.200092	29.918739	9	< Median	Northern	Real time RT-PCR	Throat	2	63	Low risk
Cohen, 2015	Yes	na	na	8723	1119	2015	Cross sectional	Urban and Rural	Systematic	Feb/2009-Dec/2012	Period varying according to year	Prospective	Children	100	South Africa	Diepkloof, Pietermaritzburg, Mkhuhlu, Bushbuckridge, Klerksdorp	South	East	Diepkloof=-26.2445833/27.95418940000002/1709, Pietermaritzburg=-29.600607/30.379412/653, Mkhuhlu=-24.9861954/31.235672099999988/449, Bushbuckridge=-24.8398416/31.046410100000003/857, Klerksdorp=-26.8598225/26.631751399999985/1325	-26.244583	30.379412	857	> Median	Southern	Real time RT-PCR	Nasopharyngeal			Low risk
ElBasha, 2013	No	Presentation	SRTI	733	197	2013	Cross sectional	Urban	Consecutive	Mar/2010-Apr/2011	Complete year(s)	Prospective	Children	100	Egypt	Cairo	North	East	Cairo=30.04442/31.235712/26	30.04442	31.235712	26		Northern	Real time RT-PCR	Nasopharyngeal and Oropharyngeal			Moderate risk
Embarek Mohamed, 2014	No	Presentation	BRTI	520	16	2014	Cross sectional	Urban and Rural	Consecutive	Dec/2005-Feb/2008	Complete year(s)	Prospective	Children and Adults	13	Egypt	Assiout	na	East		27.250379	31.125213	44		na	Real time RT-PCR	Nasal, throat, tracheal, bronchoalveolar		61	Low risk
Rowlinson, 2013	No	Age group	> 5 Years	3142	60												na	na						na
Pretorious, 2013	No	Age group	0-5 Years	7173	1923												na	na						na
Bimouhen, 2016	No	Population	Children	564	211	2016	Cross sectional	Urban and Rural	Systematic	Sept/2014-Apr/2016	na	Prospective	Children and Adults	na	Morocco	Tanger, Fès, Meknès, Oujda, Casablanca, Rabat, Marrakech, Agadir and Laayoune	North	West	Tanger=35.7594651/-5.833954299999959/49, Fès=34.0181246/-5.00784509999994/426, Meknès=33.8730164/-5.540729899999974/558, Oujda=34.681962/-1.9001550000000407/551, Casablanca=33.5731104/-7.589843400000063/46, Rabat=33.9715904/-6.849812899999961/78, Marrakech=31.6294723/-7.981084499999952/467, Agadir=30.4277547/-9.598107199999959/55 and Laayoune=27.1252867/-13.162500499999965/72	33.8730164	-6.8498129	78		Northern	Real time RT-PCR	Nasopharyngeal and Oropharyngeal		47.8	Low risk
Njouom, 2012	No	Population	Children	351	27	2012	Cross sectional	Urban and Rural	Consecutive	Jan/2009-Dec/2009	Complete year(s)	Prospective	Children and Adults	74.2	Cameroon	Yaoundé, Douala, Garoua, Bafoussam, Foumban, Bandjoun	North	East		5.4240758	10.6650109	928.5		Central	Real time RT-PCR	Throat and Nasopharyngeal	6 years		Low risk
Enan, 2013	No	Presentation	SRTI	334	27	2013	Cross sectional	Unclear/Not described	Consecutive	Jan/2010-Mar/2010 and Jan/2011-Mar/2011	na	Prospective	Children and Adults	92	Sudan	Khartoum	North	East	Khartoum=15.500654/32.559899385	15.500654	32.5598994	385		Northern	Real time RT-PCR	Throat			Low risk
Cohen, 2016	Yes	na	na	1410	469	2016	Cross sectional	Urban and Rural	Consecutive	Jan/2010-Dec/2013	Complete year(s)	Prospective	Children	100	South Africa	Diepkloof, Pietermaritzburg, Mkhuhlu, Bushbuckridge, Klerksdorp	South	East	Diepkloof=-26.2445833/27.95418940000002/1709, Pietermaritzburg=-29.600607/30.379412/653, Mkhuhlu=-24.9861954/31.235672099999988/449, Bushbuckridge=-24.8398416/31.046410100000003/857, Klerksdorp=-26.8598225/26.631751399999985/1325	-26.244583	30.379412	857	> Median	Southern	Real time RT-PCR	Nasopharyngeal			Low risk
Dia, 2014	Yes	na	na	232	7	2014	Cross sectional	Unclear/Not described	Consecutive	Jan/2009-Dec/2011	Complete year(s)	Prospective	Adults	0	Senegal		North	West		14.497401	-14.452362	49	< Median	Western	Real time RT-PCR	Nasopharyngeal and Oropharyngeal		44.2	Low risk
Dia, 2014 (2)	Yes	na	na	1427	158	2014	Cross sectional	Urban and Rural	Consecutive	Mar/2012-Jul/2013	Period varying according to year	Prospective	Children and Adults	56.3	Sénégal		North	West		14.497401	-14.452362	49	< Median	Western	Real time RT-PCR	Nasopharyngeal and Oropharyngeal			Low risk
El Kholy, 2014	Yes	na	na	1046	240	2014	Cross sectional	Urban	Consecutive	Feb/2010-May/2011	Period varying according to year	Prospective	Children	100	Egypt	Cairo	North	East	Cairo=30.04442/31.235712/26	30.04442	31.235712	26	< Median	Northern	Real time RT-PCR	Nasopharyngeal and Oropharyngeal			Low risk
ElBasha, 2013	Yes	na	na	733	197	2013	Cross sectional	Urban	Consecutive	Mar/2010-Apr/2011	Complete year(s)	Prospective	Children	100	Egypt	Cairo	North	East	Cairo=30.04442/31.235712/26	30.04442	31.235712	26	< Median	Northern	Real time RT-PCR	Nasopharyngeal and Oropharyngeal			Moderate risk
Mazur, 2016	No	Presentation	SRTI	10128	2404	2016	Cross sectional	Urban and Rural	Consecutive	Feb/2009-Dec/2013	na	Prospective	Children	100	South Africa	Gauteng; Mpumalanga; KwaZulu-Natal	Gauteng; Mpumalanga; KwaZulu-Natal= south	East	Gauteng=-26.270759/28.112268/1594;Mpumalanga=-25.565336/ 30.52791/1401; KwaZulu-Natal=-28.530554/30.895824/1025	-25.565336	30.52791	1401		Southern	Real time RT-PCR	Nasopharyngeal			Low risk
Mohamed, 2015	No	Presentation	SRTI	85	5	2015	Cross sectional	Unclear/Not described	Consecutive	Jan/2010-Dec/2012	Complete year(s)	Prospective	Children and Adults	73.3	Kenya	Garissa County	na	East		-0.4532293	39.6460988	146		na	Real time RT-PCR	Nasopharyngeal and Oropharyngeal			Low risk
Embarek Mohamed, 2014	Yes	na	na	520	16	2014	Cross sectional	Urban and Rural	Consecutive	Dec/2005-Feb/2008	Complete year(s)	Prospective	Children and Adults	13	Egypt	Assiout	North	East		27.25	31.13	44	< Median	Northern	Real time RT-PCR	Nasal, throat, tracheal, bronchoalveolar		61	Low risk
Ndegwa, 2014	No	Presentation	BRTI	103	17	2014	Cross sectional	Urban and Rural	Consecutive	Apr/2010-Sep/2012	Period varying according to year	Prospective	Children and Adults	57.3	Kenya	Nairobi, Kisumu	South	East		-0.69188375	35.7949515	1425		Eastern	Real time RT-PCR	Nasopharyngeal and Oropharyngeal		60.7	Low risk
Niang, 2017	No	Presentation	BRTI	6381	266	2017	Cross sectional	Urban and Rural	Consecutive	Jan/2010-Dec/2015	Complete year(s)	Prospective	Children and Adults	72.2	Sénégal		North	West		14.497401	-14.452362	49		Western	Real time RT-PCR	Nasopharyngeal and Oropharyngeal	10 years	49.6	Low risk
Rowlinson, 2013	No	Setting	Rural	3621	387	2013	Cross sectional	Urban and Rural	Consecutive	Jun/2009-Jun/2012	na	Prospective	Children and Adults	90.1	Egypt	Damanhour	North	East	Damanhour=31.042457/30.47275/10	31.042457	30.47275	10		Southern	Real time RT-PCR	Nasopharyngeal and Oropharyngeal			Low risk
El Kholy, 2014	No	Setting	Urban	1046	240	2014	Cross sectional	Urban	Consecutive	Feb/2010-May/2011	na	Prospective	Children	100	Egypt	Cairo	North	East	Cairo=30.04442/31.235712/26	30.04442	31.235712	26		Northern	Real time RT-PCR	Nasopharyngeal and Oropharyngeal			Low risk
ElBasha, 2013	No	Setting	Urban	733	197	2013	Cross sectional	Urban	Consecutive	Mar/2010-Apr/2011	na	Prospective	Children	100	Egypt	Cairo	North	East	Cairo=30.04442/31.235712/26	30.04442	31.235712	26		Northern	Real time RT-PCR	Nasopharyngeal and Oropharyngeal			Moderate risk
Feikin, 2013 (1)	No	Setting	Rural	408	90	2013	Cross sectional	Rural	Consecutive	Mar/2007–Feb/2010	na	Prospective	Children	100	Kenya	Asembo	South	East	Asembo=-0.179441/34.38376489999996/1160	-0.179441	34.3837649	1160		Eastern	Real time RT-PCR	Nasopharyngeal and Oropharyngeal			Low risk
Feikin, 2012 (2)	No	Setting	Rural	520	17	2012	Cross sectional	Rural	Consecutive	Jan/2009-Feb/2010	Complete year(s)	Prospective	Children and Adults		Kenya		na	East		-0.023559	37.906193	822		na	Real time RT-PCR	Nasopharyngeal and Oropharyngeal	11		Low risk
Othman, 2016	No	Sex	Female	60	31	2016	Cross sectional	Unclear/Not described	Consecutive	Dec/2013-May/2014	na	Prospective	Children	100	Egypt	Cairo	North	East	Cairo=30.04442/31.235712/26	30.04442	31.235712	26		Northern	Real time RT-PCR	Nasopharyngeal			Low risk
Bimouhen, 2016	No	Age	0-6 month	217	121	2016	Cross sectional	Urban and Rural	Systematic	Sept/2014-Apr/2016	na	Prospective	Children and Adults	45	Morocco	Tanger, Fès, Meknès, Oujda, Casablanca, Rabat, Marrakech, Agadir and Laayoune	North	West	Tanger=35.7594651/-5.833954299999959/49, Fès=34.0181246/-5.00784509999994/426, Meknès=33.8730164/-5.540729899999974/558, Oujda=34.681962/-1.9001550000000407/551, Casablanca=33.5731104/-7.589843400000063/46, Rabat=33.9715904/-6.849812899999961/78, Marrakech=31.6294723/-7.981084499999952/467, Agadir=30.4277547/-9.598107199999959/55 and Laayoune=27.1252867/-13.162500499999965/72	33.8730164	-6.8498129	78		Northern	Real time RT-PCR	Nasopharyngeal and Oropharyngeal	18	47.8	Low risk
Agoti, 2013	No	Presentation	SRTI	834	240	2014	Cross sectional	Urban and Rural	Consecutive	Jan/2012-Dec/2012	na	Prospective	Children	100	Kenya	Kilifi	South	East	Kilifi=-3.510651/39.90932/5	3.510651	39.90932	5		Eastern	Real time RT-PCR	Nasopharyngeal			Moderate risk
Bimouhen, 2016	No	Age	24-59 month	134	31	2016	Cross sectional	Urban and Rural	Systematic	Sept/2014-Apr/2016	na	Prospective	Children and Adults	45	Morocco	Tanger, Fès, Meknès, Oujda, Casablanca, Rabat, Marrakech, Agadir and Laayoune	North	West	Tanger=35.7594651/-5.833954299999959/49, Fès=34.0181246/-5.00784509999994/426, Meknès=33.8730164/-5.540729899999974/558, Oujda=34.681962/-1.9001550000000407/551, Casablanca=33.5731104/-7.589843400000063/46, Rabat=33.9715904/-6.849812899999961/78, Marrakech=31.6294723/-7.981084499999952/467, Agadir=30.4277547/-9.598107199999959/55 and Laayoune=27.1252867/-13.162500499999965/72	33.8730164	-6.8498129	78		Northern	Real time RT-PCR	Nasopharyngeal and Oropharyngeal	18	47.8	Low risk
Emukule, 2014	Yes	na	na	5898	575	2014	Cross sectional	Rural	Consecutive	Aug/2009–Jul/2012	Complete year(s)	Prospective	Children and Adults	76	Kenya	Siaya	North	East	Siaya=0.0626293/34.28780840000002/1318	0.062629	34.287808	1318	> Median	Eastern	Real time RT-PCR	Nasopharyngeal and Oropharyngeal	1.6	50.8	Low risk
Ahmed, 2012	No	Presentation	SRTI	4449	626	2012	Cross sectional	Unclear/Not described	Systematic	Sep/2007-Aug/2010	na	Prospective	Children and Adults	82	Kenya	Dadaab	South	East	Dadaab=0.09258/40.319072/120	0.09258	40.319072	120		Eastern	Real time RT-PCR	Nasopharyngeal and Oropharyngeal	1	54.2	Low risk
Enan, 2013	Yes	na	na	334	27	2013	Cross sectional	Unclear/Not described	Consecutive	Jan/2010-Mar/2010 and Jan/2011-Mar/2011	Period varying according to year	Prospective	Children and Adults	92	Sudan	Khartoum	North	East	Khartoum=15.500654/32.559899385	15.500654	32.559899	385	> Median	Northern	Real time RT-PCR	Throat			Low risk
Bimouhen, 2016	No	Age	50-64 year	200	16	2016	Cross sectional	Urban and Rural	Systematic	Sept/2014-Apr/2016	na	Prospective	Children and Adults	45	Morocco	Tanger, Fès, Meknès, Oujda, Casablanca, Rabat, Marrakech, Agadir and Laayoune	North	West	Tanger=35.7594651/-5.833954299999959/49, Fès=34.0181246/-5.00784509999994/426, Meknès=33.8730164/-5.540729899999974/558, Oujda=34.681962/-1.9001550000000407/551, Casablanca=33.5731104/-7.589843400000063/46, Rabat=33.9715904/-6.849812899999961/78, Marrakech=31.6294723/-7.981084499999952/467, Agadir=30.4277547/-9.598107199999959/55 and Laayoune=27.1252867/-13.162500499999965/72	33.8730164	-6.8498129	78		Northern	Real time RT-PCR	Nasopharyngeal and Oropharyngeal	18	47.8	Low risk
Fall, 2016	Yes	na	na	5338	610	2016	Cross sectional	Unclear/Not described	Consecutive	Jan/2012-Oct/2015	Period varying according to year	Prospective	Children and Adults	77	Senegal		North	West		14.497401	-14.452362	49	< Median	Western	Real time RT-PCR	Nasopharyngeal and Oropharyngeal		49.3	Low risk
Bimouhen, 2016	No	Age	5-14 year	150	7	2016	Cross sectional	Urban and Rural	Systematic	Sept/2014-Apr/2016	na	Prospective	Children and Adults	45	Morocco	Tanger, Fès, Meknès, Oujda, Casablanca, Rabat, Marrakech, Agadir and Laayoune	North	West	Tanger=35.7594651/-5.833954299999959/49, Fès=34.0181246/-5.00784509999994/426, Meknès=33.8730164/-5.540729899999974/558, Oujda=34.681962/-1.9001550000000407/551, Casablanca=33.5731104/-7.589843400000063/46, Rabat=33.9715904/-6.849812899999961/78, Marrakech=31.6294723/-7.981084499999952/467, Agadir=30.4277547/-9.598107199999959/55 and Laayoune=27.1252867/-13.162500499999965/72	33.8730164	-6.8498129	78		Northern	Real time RT-PCR	Nasopharyngeal and Oropharyngeal	18	47.8	Low risk
Bimouhen, 2016	No	Age	65 year and more	83	7	2016	Cross sectional	Urban and Rural	Systematic	Sept/2014-Apr/2016	na	Prospective	Children and Adults	45	Morocco	Tanger, Fès, Meknès, Oujda, Casablanca, Rabat, Marrakech, Agadir and Laayoune	North	West	Tanger=35.7594651/-5.833954299999959/49, Fès=34.0181246/-5.00784509999994/426, Meknès=33.8730164/-5.540729899999974/558, Oujda=34.681962/-1.9001550000000407/551, Casablanca=33.5731104/-7.589843400000063/46, Rabat=33.9715904/-6.849812899999961/78, Marrakech=31.6294723/-7.981084499999952/467, Agadir=30.4277547/-9.598107199999959/55 and Laayoune=27.1252867/-13.162500499999965/72	33.8730164	-6.8498129	78		Northern	Real time RT-PCR	Nasopharyngeal and Oropharyngeal	18	47.8	Low risk
Obodai, 2014	No	Age	0-2 month	8	6	2014	Cross sectional	Unclear/Not described	Random	Feb/2006-Nov/2006	na	Prospective	Children	100	Ghana	Accra	North	West	Accra=5.603717/-0.186964/60	5.603717	-0.186964	60		Western	Conventional RT-PCR	Nasopharyngeal	1.1	69.8	Low risk
Obodai, 2014	No	Age	2-11 month	22	12	2014	Cross sectional	Unclear/Not described	Random	Feb/2006-Nov/2006	na	Prospective	Children	100	Ghana	Accra	North	West	Accra=5.603717/-0.186964/60	5.603717	-0.186964	60		Western	Conventional RT-PCR	Nasopharyngeal	1.1	69.8	Low risk
Obodai, 2014	No	Age	24-35 month	6	2	2014	Cross sectional	Unclear/Not described	Random	Feb/2006-Nov/2006	na	Prospective	Children	100	Ghana	Accra	North	West	Accra=5.603717/-0.186964/60	5.603717	-0.186964	60		Western	Conventional RT-PCR	Nasopharyngeal	1.1	69.8	Low risk
Breiman, 2015	No	Age	0-12 month	285	74	2015	Cross sectional	Urban and Rural	Consecutive	Mar/2007–Feb/2011	na	Prospective	Children	100	Kenya	Nairobi	South	East	Nairobi=48.8382353/2.3370965999999997/58	48.8382353	2.3370966	58		Eastern	Real time RT-PCR	Nasopharyngeal and Oropharyngeal		50.4	Low risk
Breiman, 2015	No	Age	12-23 month	241	49	2015	Cross sectional	Urban and Rural	Consecutive	Mar/2007–Feb/2011	na	Prospective	Children	100	Kenya	Nairobi	South	East	Nairobi=48.8382353/2.3370965999999997/58	48.8382353	2.3370966	58		Eastern	Real time RT-PCR	Nasopharyngeal and Oropharyngeal		50.4	Low risk
Akinloye, 2011	No	Age	48-59 month	9	0	2011	Cross sectional	Unclear/Not described	Consecutive	Feb/2009-May/2009	na	Prospective	Children and Adults	86	Nigeria	Ibadan	North	East	Ibadan=7.377536/3.94704/225	7.377536	3.94704	225		Western	Real time RT-PCR	Throat and Nasal			Low risk
Feikin, 2012	Yes	na	na	1216	92	2012	Cross sectional	Rural	Consecutive	May/2007-Feb2010	Complete year(s)	Prospective	Children and Adults	58.9	Kenya	Asembo	South	East	Asembo=-0.179441/34.38376489999996/1160	-0.179441	34.383765	1160	> Median	Eastern	Real time RT-PCR	Nasopharyngeal and Oropharyngeal			Low risk
Akinloye, 2011	No	Age	5 year and more	3	0	2011	Cross sectional	Unclear/Not described	Consecutive	Feb/2009-May/2009	na	Prospective	Children and Adults	86	Nigeria	Ibadan	North	East	Ibadan=7.377536/3.94704/225	7.377536	3.94704	225		Western	Real time RT-PCR	Throat and Nasal			Low risk
Kenmoe, 2016	No	Age	0-12 month	131	40	2016	Cross sectional	Urban	Systematic	Sep/2011-Sep/2013	na	Prospective	Children	100	Cameroon	Yaoundé	North	East	Yaounde= 3.848033 /11.502075/710	3.848033	11.502075	710		Central	Real time RT-PCR	Nasopharyngeal	1.5	51.9	Low risk
Kenmoe, 2016	No	Age	12-24 month	100	27	2016	Cross sectional	Urban	Systematic	Sep/2011-Sep/2013	na	Prospective	Children	100	Cameroon	Yaoundé	North	East	Yaounde= 3.848033 /11.502075/710	3.848033	11.502075	710		Central	Real time RT-PCR	Nasopharyngeal	1.5	51.9	Low risk
Berkley, 2010	No	Presentation	SRTI	759	260	2010	Case control	Rural	Consecutive	Jan/2007-Dec/2007	Complete year(s)	Prospective	Children	100	Kenya	Kilifi	North	East	Kilifi=-3.510651/39.90932/5	3.510651	39.90932	5		Eastern	Real time RT-PCR	Nasal	0.7	59	Low risk
Feikin, 2012 (2)	Yes	na	na	520	17	2012	Cross sectional	Rural	Consecutive	Jan/2009-Feb/2010	Complete year(s)	Prospective	Children and Adults		Kenya		South	East		-0.023559	37.906193	822	> Median	Eastern	Real time RT-PCR	Nasopharyngeal and Oropharyngeal	11		Low risk
Kenmoe, 2016	No	Age	24-59 month	76	20	2016	Cross sectional	Urban	Systematic	Sep/2011-Sep/2013	na	Prospective	Children	100	Cameroon	Yaoundé	North	East	Yaounde= 3.848033 /11.502075/710	3.848033	11.502075	710		Central	Real time RT-PCR	Nasopharyngeal	1.5	51.9	Low risk
Kenmoe, 2016	No	Age	5-15 years	40	8	2016	Cross sectional	Urban	Systematic	Sep/2011-Sep/2013	na	Prospective	Children	100	Cameroon	Yaoundé	North	East	Yaounde= 3.848033 /11.502075/710	3.848033	11.502075	710		Central	Real time RT-PCR	Nasopharyngeal	1.5	51.9	Low risk
Pretorious, 2013	No	Age	24-60 month	2631	536	2012	Cross sectional	Urban and Rural	Consecutive	Feb/2009-May/2012	na	Prospective	Children and Adults	na	South Africa	Johannesburg, Edendale, Bushbuckridge, Uraniaville	South	East	Johannesburg=-26.261231/27.94263950000004/1667; Edendale=-29.6509625/30.29453620000004/715;	-26.573865	29.1185879	1095.5		Southern	Real time RT-PCR	Nasopharyngeal and Oropharyngeal	3	51.1	Low risk
Pretorious, 2013	No	Age	25-44 year	3295	140	2012	Cross sectional	Urban and Rural	Consecutive	Feb/2009-May/2012	na	Prospective	Children and Adults	na	South Africa	Johannesburg, Edendale, Bushbuckridge, Uraniaville	South	East	Johannesburg=-26.261231/27.94263950000004/1667; Edendale=-29.6509625/30.29453620000004/715;	-26.573865	29.1185879	1095.5		Southern	Real time RT-PCR	Nasopharyngeal and Oropharyngeal	3	51.1	Low risk
Pretorious, 2013	No	Age	45-64 years	1568	59	2012	Cross sectional	Urban and Rural	Consecutive	Feb/2009-May/2012	na	Prospective	Children and Adults	na	South Africa	Johannesburg, Edendale, Bushbuckridge, Uraniaville	South	East	Johannesburg=-26.261231/27.94263950000004/1667; Edendale=-29.6509625/30.29453620000004/715;	-26.573865	29.1185879	1095.5		Southern	Real time RT-PCR	Nasopharyngeal and Oropharyngeal	3	51.1	Low risk
Pretorious, 2013	No	Age	5-14 years	479	35	2012	Cross sectional	Urban and Rural	Consecutive	Feb/2009-May/2012	na	Prospective	Children and Adults	na	South Africa	Johannesburg, Edendale, Bushbuckridge, Uraniaville	South	East	Johannesburg=-26.261231/27.94263950000004/1667; Edendale=-29.6509625/30.29453620000004/715;	-26.573865	29.1185879	1095.5		Southern	Real time RT-PCR	Nasopharyngeal and Oropharyngeal	3	51.1	Low risk
Cohen, 2015	No	Age	0-3 month	2725	897	2015	Cross sectional	Urban and Rural	Systematic	Feb/2009-Dec/2012	na	Prospective	Children	100	South Africa	Diepkloof, Pietermaritzburg, Mkhuhlu, Bushbuckridge, Klerksdorp	South	East	Diepkloof=-26.2445833/27.95418940000002/1709, Pietermaritzburg=-29.600607/30.379412/653, Mkhuhlu=-24.9861954/31.235672099999988/449, Bushbuckridge=-24.8398416/31.046410100000003/857, Klerksdorp=-26.8598225/26.631751399999985/1325	-26.244583	30.379412	857		Southern	Real time RT-PCR	Nasopharyngeal			Low risk
Cohen, 2015	No	Age	12-23 month	1703	374	2015	Cross sectional	Urban and Rural	Systematic	Feb/2009-Dec/2012	na	Prospective	Children	100	South Africa	Diepkloof, Pietermaritzburg, Mkhuhlu, Bushbuckridge, Klerksdorp	South	East	Diepkloof=-26.2445833/27.95418940000002/1709, Pietermaritzburg=-29.600607/30.379412/653, Mkhuhlu=-24.9861954/31.235672099999988/449, Bushbuckridge=-24.8398416/31.046410100000003/857, Klerksdorp=-26.8598225/26.631751399999985/1325	-26.244583	30.379412	857		Southern	Real time RT-PCR	Nasopharyngeal			Low risk
Cohen, 2015	No	Age	24-59 month	1328	228	2015	Cross sectional	Urban and Rural	Systematic	Feb/2009-Dec/2012	na	Prospective	Children	100	South Africa	Diepkloof, Pietermaritzburg, Mkhuhlu, Bushbuckridge, Klerksdorp	South	East	Diepkloof=-26.2445833/27.95418940000002/1709, Pietermaritzburg=-29.600607/30.379412/653, Mkhuhlu=-24.9861954/31.235672099999988/449, Bushbuckridge=-24.8398416/31.046410100000003/857, Klerksdorp=-26.8598225/26.631751399999985/1325	-26.244583	30.379412	857		Southern	Real time RT-PCR	Nasopharyngeal			Low risk
Cohen, 2015	No	Age	4-11 month	2637	717	2015	Cross sectional	Urban and Rural	Systematic	Feb/2009-Dec/2012	na	Prospective	Children	100	South Africa	Diepkloof, Pietermaritzburg, Mkhuhlu, Bushbuckridge, Klerksdorp	South	East	Diepkloof=-26.2445833/27.95418940000002/1709, Pietermaritzburg=-29.600607/30.379412/653, Mkhuhlu=-24.9861954/31.235672099999988/449, Bushbuckridge=-24.8398416/31.046410100000003/857, Klerksdorp=-26.8598225/26.631751399999985/1325	-26.244583	30.379412	857		Southern	Real time RT-PCR	Nasopharyngeal			Low risk
Rowlinson, 2013	No	Age	1-12 month	822	401	2013	Cross sectional	Urban and Rural	Consecutive	Jun/2009-Jun/2012	na	Prospective	Children and Adults	90.1	Egypt	Damanhour	North	East	Damanhour=31.042457/30.47275/10	31.042457	30.47275	10		Southern	Real time RT-PCR	Nasopharyngeal and Oropharyngeal			Low risk
Bigogo, 2013	No	Presentation	SRTI	4330	498	2013	Cross sectional	Urban and Rural	Systematic	Mar/2007-Feb/2011	Complete year(s)	Prospective	Children and Adults	92	Kenya	Kisumu, Nairobi	na	East	Nairobi=-1.2920659/36.82194619999996/1663; Kisumu=-0.0917016/34.76795679999998/1187	-0.69188375	35.7949515	1175		na	Real time RT-PCR	Nasopharyngeal and Oropharyngeal		48.7	Low risk
ElBasha, 2013	No	Age	0-12 month	239	127	2013	Cross sectional	Urban	Consecutive	Mar/2010-Apr/2011	na	Prospective	Children	100	Egypt	Cairo	North	East	Cairo=30.04442/31.235712/26	30.04442	31.235712	26		Northern	Real time RT-PCR	Nasopharyngeal and Oropharyngeal			Moderate risk
ElBasha, 2013	No	Age	12-59 month	62	30	2013	Cross sectional	Urban	Consecutive	Mar/2010-Apr/2011	na	Prospective	Children	100	Egypt	Cairo	North	East	Cairo=30.04442/31.235712/26	30.04442	31.235712	26		Northern	Real time RT-PCR	Nasopharyngeal and Oropharyngeal			Moderate risk
ElBasha, 2013	No	Age	5-12 year	10	4	2013	Cross sectional	Urban	Consecutive	Mar/2010-Apr/2011	na	Prospective	Children	100	Egypt	Cairo	North	East	Cairo=30.04442/31.235712/26	30.04442	31.235712	26		Northern	Real time RT-PCR	Nasopharyngeal and Oropharyngeal			Moderate risk
Fuller, 2013	No	Age	5 or more	1670	124	2013	Cross sectional	Rural	Consecutive	Aug/2008-Dec/2010	na	Prospective	Children and Adults	54.3	Kenya	Bondo	South	East	Bondo=-0.1003371/34.27549880000004/1258	-0.1003371	34.2754988	1258		Eastern	Real time RT-PCR	Nasopharyngeal and Oropharyngeal			Low risk
Feikin, 2012	No	Age	18-49 year	386	28	2012	Cross sectional	Rural	Consecutive	May/2007-Feb2010	na	Prospective	Children and Adults	58.9	Kenya	Asembo	South	East	Asembo=-0.179441/34.38376489999996/1160	-0.179441	34.3837649	1160		Eastern	Real time RT-PCR	Nasopharyngeal and Oropharyngeal			Low risk
Feikin, 2012	No	Age	50 or more	114	7	2012	Cross sectional	Rural	Consecutive	May/2007-Feb2010	na	Prospective	Children and Adults	58.9	Kenya	Asembo	South	East	Asembo=-0.179441/34.38376489999996/1160	-0.179441	34.3837649	1160		Eastern	Real time RT-PCR	Nasopharyngeal and Oropharyngeal			Low risk
Feikin, 2012	No	Age	5-17 year	716	57	2012	Cross sectional	Rural	Consecutive	May/2007-Feb2010	na	Prospective	Children and Adults	58.9	Kenya	Asembo	South	East	Asembo=-0.179441/34.38376489999996/1160	-0.179441	34.3837649	1160		Eastern	Real time RT-PCR	Nasopharyngeal and Oropharyngeal			Low risk
Feikin, 2013 (1)	No	Age	0-12 month	137	45	2013	Cross sectional	Rural	Consecutive	Mar/2007–Feb/2010	na	Prospective	Children	100	Kenya	Asembo	South	East	Asembo=-0.179441/34.38376489999996/1160	-0.179441	34.3837649	1160		Eastern	Real time RT-PCR	Nasopharyngeal and Oropharyngeal			Low risk
Kwofie, 2012	No	Age	0-6 month	30	4	2012	Cross sectional	Urban and Rural	Consecutive	Jan/2008-Dec/2008	na	Prospective	Children	100	Ghana	Kumasi	North	East	Kumasi=-0.2772125/36.07027019999998/1865	-0.2772125	36.0702702	1865		Western	Real time RT-PCR	Nasopharyngeal	1	63.3	Low risk
Ouédraogo Yugbaré, 2016	No	Age group	0-5 Years	209	24	2016	Cross sectional	Urban	Consecutive	Jul/2010-Jun/2011	Complete year(s)	Prospective	Children	100	Burkina Faso	Ouagadougou	na	West		12.371428	-1.51966	297		na	Real time RT-PCR	Nasopharyngeal			Low risk
Breiman, 2015	No	Presentation	SRTI	815	169	2015	Cross sectional	Urban and Rural	Consecutive	Mar/2007–Feb/2011	na	Prospective	Children	100	Kenya	Nairobi	South	East	Nairobi=48.8382353/2.3370965999999997/58	48.8382353	2.3370966	58		Eastern	Real time RT-PCR	Nasopharyngeal and Oropharyngeal		50.4	Low risk
Feikin, 2013 (1)	Yes	na	na	408	90	2013	Cross sectional	Rural	Consecutive	Mar/2007–Feb/2010	Complete year(s)	Prospective	Children	100	Kenya	Asembo	South	East	Asembo=-0.179441/34.38376489999996/1160	-0.179441	34.383765	1160	> Median	Eastern	Real time RT-PCR	Nasopharyngeal and Oropharyngeal			Low risk
Bigogo, 2013	No	Age group	> 5 Years	1962	148	2013	Cross sectional	Urban and Rural	Systematic	Mar/2007-Feb/2011	Complete year(s)	Prospective	Children and Adults	92	Kenya	Kisumu, Nairobi	na	East	Nairobi=-1.2920659/36.82194619999996/1663; Kisumu=-0.0917016/34.76795679999998/1187	-0.69188375	35.7949515	1175		na	Real time RT-PCR	Nasopharyngeal and Oropharyngeal		48.7	Low risk
Bigogo, 2013	No	Age group	0-5 Years	2050	353	2013	Cross sectional	Urban and Rural	Systematic	Mar/2007-Feb/2011	Complete year(s)	Prospective	Children and Adults	92	Kenya	Kisumu, Nairobi	na	East	Nairobi=-1.2920659/36.82194619999996/1663; Kisumu=-0.0917016/34.76795679999998/1187	-0.69188375	35.7949515	1175		na	Real time RT-PCR	Nasopharyngeal and Oropharyngeal		48.7	Low risk
Feikin, 2013 (2)	Yes	na	na	199	50	2013	Case control	Rural	Consecutive	Jan/2009–Feb/2010	Period varying according to year	Prospective	Children	100	Kenya	Lwak	South	East	Lwak=-0.1408126/34.356017000000065/1249	-0.140813	34.356017	1249	> Median	Eastern	Real time RT-PCR	Nasopharyngeal and Oropharyngeal			Low risk
ElBasha, 2013	No	Age group	> 5 Years	10	4												na	na						na
Kenmoe, 2016	No	Age group	> 5 Years	40	8												na	na						na
Kwofie, 2012	No	Age group	0-5 Years	128	18												na	na						na
Cohen, 2016	No	Presentation	SRTI	1410	469	2016	Cross sectional	Urban and Rural	Consecutive	Jan/2010-Dec/2013	Complete year(s)	Prospective	Children	100	South Africa	Diepkloof, Pietermaritzburg, Mkhuhlu, Bushbuckridge, Klerksdorp	South	East	Diepkloof=-26.2445833/27.95418940000002/1709, Pietermaritzburg=-29.600607/30.379412/653, Mkhuhlu=-24.9861954/31.235672099999988/449, Bushbuckridge=-24.8398416/31.046410100000003/857, Klerksdorp=-26.8598225/26.631751399999985/1325	-26.244583	30.379412	857		Southern	Real time RT-PCR	Nasopharyngeal			Low risk
ElBasha, 2013	No	Age group	0-5 Years	301	157												na	na						na
Fuller, 2013	Yes	na	na	3814	479	2013	Cross sectional	Rural	Consecutive	Aug/2008-Dec/2010	Period varying according to year	Prospective	Children and Adults	54.3	Kenya	Bondo	South	East	Bondo=-0.1003371/34.27549880000004/1258	-0.100337	34.275499	1258	> Median	Eastern	Real time RT-PCR	Nasopharyngeal and Oropharyngeal			Low risk
Bimouhen, 2016	No	Age group	0-5 Years	351	152												na	na						na
Ghani, 2012	Yes	na	na	709	54	2012	Cross sectional	Unclear/Not described	Consecutive	Apr/2009-Dec/2009	Between 7-12 months	Prospective	Children	100	South Africa	Cape-Town	North	East	Cape-Town=-33.924868/18.424055/12	33.924868	18.424055	12	< Median	Southern	Real time RT-PCR	Nasopharyngeal/Tracheal/Broncho-alveolar lavage			Moderate risk
O'Callaghan-Gordo, 2011	No	Age group	0-5 Years	394	38												na	na						na
Shafik, 2012	No	Age group	0-5 Years	448	107												na	na						na
Bimouhen, 2016	No	Age group	> 5 Years	891	55												na	na						na
Feikin, 2012	No	Age group	> 5 Years	1216	92												na	na						na
Fuller, 2013	No	Age group	0-5 Years	2144	355												na	na						na
Dia, 2014 (2)	No	Presentation	BRTI	1427	158	2014	Cross sectional	Urban and Rural	Consecutive	Mar/2012-Jul/2013	Period varying according to year	Prospective	Children and Adults	56.3	Sénégal		na	West		14.497401	-14.452362	49		na	Real time RT-PCR	Nasopharyngeal and Oropharyngeal			Low risk
El Kholy, 2014	No	Presentation	SRTI	1046	240	2014	Cross sectional	Urban	Consecutive	Feb/2010-May/2011	Period varying according to year	Prospective	Children	100	Egypt	Cairo	North	East	Cairo=30.04442/31.235712/26	30.04442	31.235712	26		Northern	Real time RT-PCR	Nasopharyngeal and Oropharyngeal			Low risk
Hammitt, 2012	Yes	na	na	805	136	2012	Case control	Rural	Consecutive	Jan/2010-Feb/2010	Period varying according to year	Prospective	Children	100	Kenya	Kilifi	South	East	Kilifi=-3.510651/39.90932/5	-3.510651	39.90932	5	< Median	Eastern	Real time RT-PCR	Nasopharyngeal and Oropharyngeal	0.8	54.7	Low risk
Pretorious, 2013	No	Age group	> 5 Years	6240	258												na	na						na
Cohen, 2015	No	Age group	0-5 Years	8393	2216												na	na						na
Bimouhen, 2016	No	Population	Adults	741	48	2016	Cross sectional	Urban and Rural	Systematic	Sept/2014-Apr/2016	na	Prospective	Children and Adults	na	Morocco	Tanger, Fès, Meknès, Oujda, Casablanca, Rabat, Marrakech, Agadir and Laayoune	North	West	Tanger=35.7594651/-5.833954299999959/49, Fès=34.0181246/-5.00784509999994/426, Meknès=33.8730164/-5.540729899999974/558, Oujda=34.681962/-1.9001550000000407/551, Casablanca=33.5731104/-7.589843400000063/46, Rabat=33.9715904/-6.849812899999961/78, Marrakech=31.6294723/-7.981084499999952/467, Agadir=30.4277547/-9.598107199999959/55 and Laayoune=27.1252867/-13.162500499999965/72	33.8730164	-6.8498129	78		Northern	Real time RT-PCR	Nasopharyngeal and Oropharyngeal		47.8	Low risk
Jroundi, 2016	No	Population	Children	683	124	2016	Cross sectional	Urban	Consecutive	Nov/2010-Dec/2011	Complete year(s)	Prospective	Children	100	Morocco	Rabat	na	West		33.9715904	-6.8498129	78		na	Real time RT-PCR	Nasopharyngeal			Low risk
Akinloye, 2011	No	Population	Children	212	1	2011	Cross sectional	Unclear/Not described	Consecutive	Feb/2009-May/2009	na	Prospective	Children and Adults	86	Nigeria	Ibadan	North	East	Ibadan=7.377536/3.94704/225	7.377536	3.94704	225		Western	Real time RT-PCR	Throat and Nasal			Low risk
Jroundi, 2014	No	Population	Children	684	125	2014	Cross sectional	Unclear/Not described	Consecutive	Nov/2010-Dec/2011	na	Prospective	Children	100	Morocco	Rabat	North	East	Rabat=13.122552/5.505313/265	13.122552	5.505313	265		Northern	Real time RT-PCR	Nasopharyngeal		64.3	Low risk
Njouom, 2012	No	Population	Adults	195	4	2012	Cross sectional	Urban and Rural	Consecutive	Jan/2009-Dec/2009	Complete year(s)	Prospective	Children and Adults	74.2	Cameroon	Yaoundé, Douala, Garoua, Bafoussam, Foumban, Bandjoun	North	East		5.4240758	10.6650109	928.5		Central	Real time RT-PCR	Throat and Nasopharyngeal	6 years		Low risk
Ghani, 2012	No	Population	Children	709	54	2012	Cross sectional	Unclear/Not described	Consecutive	Apr/2009-Dec/2009	na	Prospective	Children	100	South Africa	Cape-Town	South	East	Cape-Town=-33.924868/18.424055/12	33.924868	18.424055	12		Southern	Real time RT-PCR	Nasopharyngeal/Tracheal/Broncho-alveolar lavage			Moderate risk
Lonngren, 2014	No	Population	Children	569	119	2014	Cross sectional	Unclear/Not described	Consecutive	Jul/2009-Jul/2011	na	Prospective	Children	100	South Africa	Cape-Town	South	East	Cape-Town=-33.924868/18.424055/12	33.924868	18.424055	12		Southern	Real time RT-PCR	Nasopharyngeal and Broncho-alveolar lavage	0.5	53.3	Low risk
Hoffman, 2012	Yes	na	na	937	35	2012	Cross sectional	Rural	Consecutive	Feb/2010-feb/2011	Complete year(s)	Prospective	Children	100	Madagascar	Ampasimanjeva	North	East	Ampasimanjeva=-21.740959/48.042/9	21.740959	48.042	9	< Median	Eastern	Real time RT-PCR	Nasopharyngeal			Low risk
Emukule, 2014	No	Presentation	BRTI	1508	138	2014	Cross sectional	Rural	Consecutive	Aug/2009–Jul/2012	na	Prospective	Children and Adults	76	Kenya	Siaya	North	East	Siaya=0.0626293/34.28780840000002/1318	0.0626293	34.2878084	1318		Eastern	Real time RT-PCR	Nasopharyngeal and Oropharyngeal	1.6	50.8	Low risk
Emukule, 2014	No	Presentation	SRTI	4387	437	2014	Cross sectional	Rural	Consecutive	Aug/2009–Jul/2012	na	Prospective	Children and Adults	76	Kenya	Siaya	North	East	Siaya=0.0626293/34.28780840000002/1318	0.0626293	34.2878084	1318		Eastern	Real time RT-PCR	Nasopharyngeal and Oropharyngeal	1.6	50.8	Low risk
Venter, 2011	No	Population	Children	610	57	2011	Cross sectional	Urban and Rural	Consecutive	Jan/2006-Dec/2007	Complete year(s)	Retrospective	Children	100	South Africa	Pretoria	South	East	Pretoria= -25.747868/28.229271/1370	-25.747868	28.229271	1370		Southern	Real time RT-PCR	Nasopharyngeal	1	52.8	Low risk
Moyes, 2017	No	Population	Adults	7796	329	2017	Cross sectional	Urban and Rural	Consecutive	Feb/2009-Dec/2013	Complete year(s)	Prospective	Adults	0	South Africa	Diepkloof, Pietermaritzburg, Mkhuhlu, Bushbuckridge, Klerksdorp	South	East	Diepkloof=-26.2445833/27.95418940000002/1709, Pietermaritzburg=-29.600607/30.379412/653, Mkhuhlu=-24.9861954/31.235672099999988/449, Bushbuckridge=-24.8398416/31.046410100000003/857, Klerksdorp=-26.8598225/26.631751399999985/1325	-26.244583	30.379412	857		Southern	Real time RT-PCR	Nasopharyngeal and Oropharyngeal			Low risk
Rowlinson, 2013	No	Population	Children	3002	560	2013	Cross sectional	Urban and Rural	Consecutive	Jun/2009-Jun/2012	na	Prospective	Children and Adults	90.1	Egypt	Damanhour	North	East	Damanhour=31.042457/30.47275/10	31.042457	30.47275	10		Southern	Real time RT-PCR	Nasopharyngeal and Oropharyngeal			Low risk
Mazur, 2016	No	Population	Children	10128	2404	2016	Cross sectional	Urban and Rural	Consecutive	Feb/2009-Dec/2013	na	Prospective	Children	100	South Africa	Gauteng; Mpumalanga; KwaZulu-Natal	Gauteng; Mpumalanga; KwaZulu-Natal= south	East	Gauteng=-26.270759/28.112268/1594;Mpumalanga=-25.565336/ 30.52791/1401; KwaZulu-Natal=-28.530554/30.895824/1025	-25.565336	30.52791	1401		Southern	Real time RT-PCR	Nasopharyngeal			Low risk
El Kholy, 2014	No	Population	Children	1046	240	2014	Cross sectional	Urban	Consecutive	Feb/2010-May/2011	na	Prospective	Children	100	Egypt	Cairo	North	East	Cairo=30.04442/31.235712/26	30.04442	31.235712	26		Northern	Real time RT-PCR	Nasopharyngeal and Oropharyngeal			Low risk
Meligy, 2016	No	Population	Children	51	9	2016	Cross sectional	Unclear/Not described	Consecutive	Oct/2013-Mar/2014	na	Prospective	Children	100	Egypt	Cairo	North	East	Cairo=30.04442/31.235712/26	30.04442	31.235712	26		Northern	Real time RT-PCR	Nasopharyngeal	0.7	54.5	Low risk
Feikin, 2013 (1)	No	Population	Children	408	90	2013	Cross sectional	Rural	Consecutive	Mar/2007–Feb/2010	na	Prospective	Children	100	Kenya	Asembo	South	East	Asembo=-0.179441/34.38376489999996/1160	-0.179441	34.3837649	1160		Eastern	Real time RT-PCR	Nasopharyngeal and Oropharyngeal			Low risk
Peterson, 2016	No	Population	Children	1835	220	2016	Cross sectional	Urban	Consecutive	Jan/2011-Dec/2014	na	Prospective	Children	100	Malawi	Blantyre	South	East	Blantyre=-15.677854/34.950663/719	-15.677854	34.950663	719		Eastern	Real time RT-PCR	Nasopharyngeal	1.2		Low risk
Bigogo, 2013	No	Population	Adults	734	48	2013	Cross sectional	Urban and Rural	Systematic	Mar/2007-Feb/2011	Complete year(s)	Prospective	Children and Adults	92	Kenya	Kisumu, Nairobi	na	East	Nairobi=-1.2920659/36.82194619999996/1663; Kisumu=-0.0917016/34.76795679999998/1187	-0.69188375	35.7949515	1175		na	Real time RT-PCR	Nasopharyngeal and Oropharyngeal		48.7	Low risk
Agoti, 2013	No	Population	Children	834	240	2014	Cross sectional	Urban and Rural	Consecutive	Jan/2012-Dec/2012	na	Prospective	Children	100	Kenya	Kilifi	South	East	Kilifi=-3.510651/39.90932/5	3.510651	39.90932	5		Eastern	Real time RT-PCR	Nasopharyngeal			Moderate risk
Hammitt, 2012	No	Population	Children	805	136	2012	Case control	Rural	Consecutive	Jan/2010-Feb/2010	na	Prospective	Children	100	Kenya	Kilifi	South	East	Kilifi=-3.510651/39.90932/5	-3.510651	39.90932	5		Eastern	Real time RT-PCR	Nasopharyngeal and Oropharyngeal	0.8	54.7	Low risk
Hoffman, 2012	No	Population	Children	937	35	2012	Cross sectional	Rural	Consecutive	Feb/2010-feb/2011	na	Prospective	Children	100	Madagascar	Ampasimanjeva	South	East	Ampasimanjeva=-21.740959/48.042/9	21.740959	48.042	9		Southern	Real time RT-PCR	Nasopharyngeal			Low risk
Horton, 2017	Yes	na	na	18247	1973	2017	Cross sectional	Unclear/Not described	Consecutive	2007-2014	Complete year(s)	Prospective	Children and Adults	na	Egypt	Cairo	North	East	Cairo=30.04442/31.235712/26	30.04442	31.235712	26	< Median	Northern	Real time RT-PCR	Nasopharyngeal and Oropharyngeal			Low risk
Fall, 2016	No	Presentation	BRTI	5338	610	2016	Cross sectional	Unclear/Not described	Consecutive	Jan/2012-Oct/2015	Period varying according to year	Prospective	Children and Adults	77	Senegal		North	West		14.497401	-14.452362	49		Western	Real time RT-PCR	Nasopharyngeal and Oropharyngeal		49.3	Low risk
Feikin, 2012	No	Presentation	SRTI	1216	92	2012	Cross sectional	Rural	Consecutive	May/2007-Feb2010	Complete year(s)	Prospective	Children and Adults	58.9	Kenya	Asembo	South	East	Asembo=-0.179441/34.38376489999996/1160	-0.179441	34.383765	1160		Eastern	Real time RT-PCR	Nasopharyngeal and Oropharyngeal			Low risk
Jroundi, 2014	Yes	na	na	684	125	2014	Cross sectional	Unclear/Not described	Consecutive	Nov/2010-Dec/2011	Complete year(s)	Prospective	Children	100	Morocco	Rabat	North	East	Rabat=13.122552/5.505313/265	13.122552	5.505313	265	> Median	Northern	Real time RT-PCR	Nasopharyngeal		64.3	Low risk
Jroundi, 2016	Yes	na	na	683	124	2016	Cross sectional	Urban	Consecutive	Nov/2010-Dec/2011	Complete year(s)	Prospective	Children	100	Morocco	Rabat	North	West		33.9715904	-6.8498129	78	< Median	Northern	Real time RT-PCR	Nasopharyngeal			Low risk
Horton, 2017	No	Presentation	SRTI	18247	1973	2017	Cross sectional	Unclear/Not described	Consecutive	2007-2014	na	Prospective	Children and Adults	na	Egypt	Cairo	North	East	Cairo=30.04442/31.235712/26	30.04442	31.235712	26		Northern	Real time RT-PCR	Nasopharyngeal and Oropharyngeal			Low risk
Jroundi, 2014	No	Presentation	SRTI	684	125	2014	Cross sectional	Unclear/Not described	Consecutive	Nov/2010-Dec/2011	na	Prospective	Children	100	Morocco	Rabat	North	East	Rabat=13.122552/5.505313/265	13.122552	5.505313	265		Northern	Real time RT-PCR	Nasopharyngeal		64.3	Low risk
Jroundi, 2016	No	Presentation	SRTI	683	124	2016	Cross sectional	Urban	Consecutive	Nov/2010-Dec/2011	Complete year(s)	Prospective	Children	100	Morocco	Rabat	na	West		33.9715904	-6.8498129	78		na	Real time RT-PCR	Nasopharyngeal			Low risk
Kadjo, 2012	Yes	na	na	470	113	2016	Cross sectional	Urban and Rural	Random	Jan/2009-Dec/2010	Complete year(s)	Prospective	Children	100	Côte d'Ivoire	Abidjan,	North	West		7.539989	-5.54708	240	< Median	Western	Real time RT-PCR	Nasopharyngeal			Low risk
Kadjo, 2012	No	Presentation	BRTI	470	113	2016	Cross sectional	Urban and Rural	Random	Jan/2009-Dec/2010	Complete year(s)	Prospective	Children	100	Côte d'Ivoire	Abidjan,	North	West		7.539989	-5.54708	240		Western	Real time RT-PCR	Nasopharyngeal			Low risk
Kim, 2011	No	Presentation	SRTI	1577	263	2011	Cross sectional	Unclear/Not described	Consecutive	Jun/2009-Aug/2010	na	Prospective	Children and Adults	na	Kenya	Unclear/Not described	North	East	na	-0.023559	37.906193	822		Eastern	Real time RT-PCR	Nasopharyngeal and Oropharyngeal	1	53.9	Low risk
Kelly, 2015	Yes	na	na	310	89	2015	Cross sectional	Urban and Rural	Consecutive	Apr/2012-Aug/2014	Period varying according to year	Prospective	Children	100	Botswana	Gaborone	South	East	Gaborone=-24.628208/25.923147/1000	-24.628208	25.923147	1000	> Median	Southern	Real time RT-PCR	Nasopharyngeal	0.5	55	Low risk
Kwofie, 2012	No	Presentation	SRTI	128	18	2012	Cross sectional	Urban and Rural	Consecutive	Jan/2008-Dec/2008	Complete year(s)	Prospective	Children	100	Ghana	Kumasi	South	East	Kumasi=-0.2772125/36.07027019999998/1865	-0.277213	36.07027	1865		Western	Real time RT-PCR	Nasopharyngeal	1	63.3	Low risk
Kenmoe, 2016	Yes	na	na	347	46	2016	Cross sectional	Urban	Systematic	Sep/2011-Sep/2013	Complete year(s)	Prospective	Children	100	Cameroon	Yaoundé	North	East	Yaounde= 3.848033 /11.502075/710	3.848033	11.502075	710	> Median	Central	Real time RT-PCR	Nasopharyngeal	1.5	51.9	Low risk
Lagare, 2015	No	Presentation	SRTI	160	56	2015	Cross sectional	Urban and Rural	Consecutive	Jan/2010-Dec/2012	na	Prospective	Children	100	Niger	Niamey, Maradi, Gaya, Tillabéry	North	East	Niamey=13.5115963/2.1253854000000274/221, Maradi=13.5009779/7.103639599999951/361, Gaya=11.8852599/3.454883300000006/173, Tillabéry=14.6489525/2.145024499999977/283	13.5062871	2.7999539	252		Western	Real time RT-PCR	Nasopharyngeal	0.7	56	Low risk
Kim, 2011	Yes	na	na	2331	328	2011	Cross sectional	Unclear/Not described	Consecutive	Jun/2009-Aug/2010	Period varying according to year	Prospective	Children and Adults	na	Kenya	Unclear/Not described	South	East		-0.023559	37.906193	822	> Median	Eastern	Real time RT-PCR	Nasopharyngeal and Oropharyngeal	1	53.9	Low risk
Kwofie, 2012	Yes	na	na	128	18	2012	Cross sectional	Urban and Rural	Consecutive	Jan/2008-Dec/2008	Complete year(s)	Prospective	Children	100	Ghana	Kumasi	South	East	Kumasi=-0.2772125/36.07027019999998/1865	-0.277213	36.07027	1865	> Median	Western	Real time RT-PCR	Nasopharyngeal	1	63.3	Low risk
Lagare, 2015	Yes	na	na	160	56	2015	Cross sectional	Urban and Rural	Consecutive	Jan/2010-Dec/2012	Complete year(s)	Prospective	Children	100	Niger	Niamey, Maradi, Gaya, Tillabéry	North	East	Niamey=13.5115963/2.1253854000000274/221, Maradi=13.5009779/7.103639599999951/361, Gaya=11.8852599/3.454883300000006/173, Tillabéry=14.6489525/2.145024499999977/283	13.506287	2.799954	252	< Median	Western	Real time RT-PCR	Nasopharyngeal	0.7	56	Low risk
Meligy, 2016	No	Presentation	SRTI	51	9	2016	Cross sectional	Unclear/Not described	Consecutive	Oct/2013-Mar/2014	Period varying according to year	Prospective	Children	100	Egypt	Cairo	North	East	Cairo=30.04442/31.235712/26	30.04442	31.235712	26		Northern	Real time RT-PCR	Nasopharyngeal	0.7	54.5	Low risk
Lekana-Douki, 2014	Yes	na	na	1041	124	2014	Cross sectional	Urban and Rural	Consecutive	Mar/2010-Jun/2011	Period varying according to year	Prospective	Children and Adults	88.5	Gabon	Libreville, Franceville, Oyem, Koulamoutou	South	East	Libreville=0.4161976/9.467267600000014/22, Franceville=-1.6196441/13.601546299999995/291, Oyem=1.5991751/11.575967200000036/661, Koulamoutou=-1.1413444/12.466720399999986/280	-0.3625734	12.0213438	285.5	> Median	Central	Real time RT-PCR	Nasal		49.5	Low risk
Lonngren, 2014	Yes	na	na	569	119	2014	Cross sectional	Unclear/Not described	Consecutive	Jul/2009-Jul/2011	Complete year(s)	Prospective	Children	100	South Africa	Cape-Town	North	East	Cape-Town=-33.924868/18.424055/12	33.924868	18.424055	12	< Median	Southern	Real time RT-PCR	Nasopharyngeal and Broncho-alveolar lavage	0.5	53.3	Low risk
Moyes, 2017	No	Presentation	SRTI	7796	329	2017	Cross sectional	Urban and Rural	Consecutive	Feb/2009-Dec/2013	Complete year(s)	Prospective	Adults	0	South Africa	Diepkloof, Pietermaritzburg, Mkhuhlu, Bushbuckridge, Klerksdorp	South	East	Diepkloof=-26.2445833/27.95418940000002/1709, Pietermaritzburg=-29.600607/30.379412/653, Mkhuhlu=-24.9861954/31.235672099999988/449, Bushbuckridge=-24.8398416/31.046410100000003/857, Klerksdorp=-26.8598225/26.631751399999985/1325	-26.244583	30.379412	857		Southern	Real time RT-PCR	Nasopharyngeal and Oropharyngeal			Low risk
Mazur, 2016	Yes	na	na	10128	2404	2016	Cross sectional	Urban and Rural	Consecutive	Feb/2009-Dec/2013	Period varying according to year	Prospective	Children	100	South Africa	Gauteng; Mpumalanga; KwaZulu-Natal	South	East	Gauteng=-26.270759/28.112268/1594;Mpumalanga=-25.565336/ 30.52791/1401; KwaZulu-Natal=-28.530554/30.895824/1025	-25.565336	30.52791	1401	> Median	Southern	Real time RT-PCR	Nasopharyngeal			Low risk
Meligy, 2016	Yes	na	na	51	9	2016	Cross sectional	Unclear/Not described	Consecutive	Oct/2013-Mar/2014	Period varying according to year	Prospective	Children	100	Egypt	Cairo	North	East	Cairo=30.04442/31.235712/26	30.04442	31.235712	26	< Median	Northern	Real time RT-PCR	Nasopharyngeal	0.7	54.5	Low risk
Mohamed, 2015	Yes	na	na	168	16	2015	Cross sectional	Unclear/Not described	Consecutive	Jan/2010-Dec/2012	Complete year(s)	Prospective	Children and Adults	73.3	Kenya	Garissa County	South	East		-0.4532293	39.6460988	146	< Median	Eastern	Real time RT-PCR	Nasopharyngeal and Oropharyngeal			Low risk
Moyes, 2013	Yes	na	na	4293	1157	2013	Cross sectional	Urban and Rural	Consecutive	Jan/2010-Dec/2011	Complete year(s)	Prospective	Children	100	South Africa	Diepkloof, Pietermaritzburg, Mkhuhlu, Bushbuckridge, Klerksdorp	South	East	Diepkloof=-26.2445833/27.95418940000002/1709, Pietermaritzburg=-29.600607/30.379412/653, Mkhuhlu=-24.9861954/31.235672099999988/449, Bushbuckridge=-24.8398416/31.046410100000003/857, Klerksdorp=-26.8598225/26.631751399999985/1325	-26.244583	30.379412	857	> Median	Southern	Real time RT-PCR	Nasopharyngeal		57	Low risk
Moyes, 2017	Yes	na	na	7796	329	2017	Cross sectional	Urban and Rural	Consecutive	Feb/2009-Dec/2013	Complete year(s)	Prospective	Adults	0	South Africa	Diepkloof, Pietermaritzburg, Mkhuhlu, Bushbuckridge, Klerksdorp	South	East	Diepkloof=-26.2445833/27.95418940000002/1709, Pietermaritzburg=-29.600607/30.379412/653, Mkhuhlu=-24.9861954/31.235672099999988/449, Bushbuckridge=-24.8398416/31.046410100000003/857, Klerksdorp=-26.8598225/26.631751399999985/1325	-26.244583	30.379412	857	> Median	Southern	Real time RT-PCR	Nasopharyngeal and Oropharyngeal			Low risk
Nakouné, 2013	Yes	na	na	329	10	2013	Cross sectional	Urban and Rural	Consecutive	Jan/2010-Dec/2010	Complete year(s)	Prospective	Children	100	Central African Republic	Bangui, Sibut, Bossembelé, Mbaiki	North	East		4.8319025	18.27050185	440	> Median	Central	Real time RT-PCR	Nasopharyngeal			Low risk
Ndegwa, 2014	Yes	na	na	140	17	2014	Cross sectional	Urban and Rural	Consecutive	Apr/2010-Sep/2012	Period varying according to year	Prospective	Children and Adults	57.3	Kenya	Nairobi, Kisumu	South	East		-0.69188375	35.7949515	1425	> Median	Eastern	Real time RT-PCR	Nasopharyngeal and Oropharyngeal		60.7	Low risk
Otieno, 2017	No	Presentation	SRTI	3561	881	2017	Cross sectional	Unclear/Not described	Consecutive	Sep/2010-Aug/2015	na	Prospective	Children	100	Kenya	Kilifi	South	East	Kilifi=-3.510651/39.90932/5	3.510651	39.90932	5		Eastern	Real time RT-PCR	Nasopharyngeal and Oropharyngeal			Low risk
Niang, 2010	Yes	na	na	67	13	2010	Cross sectional	Rural	Consecutive	Jul/2007-Dec/2007	Between 7-12 months	Prospective	Children	100	Senegal	Siné-Saloum	North	West	Dakar=14.1249201/-16.468562700000007/6	14.12492	-16.468563	6	< Median	Western	Conventional RT-PCR	Nasopharyngeal		53.7	Moderate risk
Ouédraogo Yugbaré, 2016	No	Presentation	SRTI	136	19	2016	Cross sectional	Urban	Consecutive	Jul/2010-Jun/2011	Complete year(s)	Prospective	Children	100	Burkina Faso	Ouagadougou	na	West		12.371428	-1.51966	297		na	Real time RT-PCR	Nasopharyngeal			Low risk
Ouedraogo, 2014	No	Presentation	SRTI	209	24	2014	Cross sectional	Urban	Consecutive	Jul/2010-Jun/2011	Complete year(s)	Prospective	Children	100	Burkina Faso	Ouagadougou	North	West	Ouagadougou=12.371428/-1.51966/297	12.371428	-1.51966	297		Western	Real time RT-PCR	Nasopharyngeal		58.4	Low risk
Niang, 2017	Yes	na	na	6381	266	2017	Cross sectional	Urban and Rural	Consecutive	Jan/2010-Dec/2015	Complete year(s)	Prospective	Children and Adults	72.2	Sénégal		North	West		14.497401	-14.452362	49	< Median	Western	Real time RT-PCR	Nasopharyngeal and Oropharyngeal	10 years	49.6	Low risk
Peterson, 2016	No	Presentation	SRTI	1835	220	2016	Cross sectional	Urban	Consecutive	Jan/2011-Dec/2014	na	Prospective	Children	100	Malawi	Blantyre	South	East	Blantyre=-15.677854/34.950663/719	-15.677854	34.950663	719		Eastern	Real time RT-PCR	Nasopharyngeal	1.2		Low risk
Njouom, 2012	Yes	na	na	561	32	2012	Cross sectional	Urban and Rural	Consecutive	Jan/2009-Dec/2009	Complete year(s)	Prospective	Children and Adults	74.2	Cameroon	Yaoundé, Douala, Garoua, Bafoussam, Foumban, Bandjoun	North	East		5.4240758	10.6650109	928.5	> Median	Central	Real time RT-PCR	Throat and Nasopharyngeal	6 years		Low risk
Pretorious, 2012	No	Presentation	SRTI	8173	1169	2013	Cross sectional	Urban and Rural	Consecutive	Feb/2009-Mar/2012	na	Prospective	Children and Adults	na	South Africa	Johannesburg, Edendale, Bushbuckridge, Uraniaville	South	East	Johannesburg=-26.261231/27.94263950000004/1667; Edendale=-29.6509625/30.29453620000004/715;	-26.573865	29.1185879	1095.5		Southern	Real time RT-PCR	Nasopharyngeal and Oropharyngeal	3	51.1	Low risk
Nyawanda, 2016	Yes	na	na	3810	470	2016	Cross sectional	Rural	Consecutive	Sep/2009-Aug/2013	Complete year(s)	Prospective	Children	100	Kenya	Siaya	North	East		0.0626293	34.2878084	1318	> Median	Eastern	Real time RT-PCR	Nasopharyngeal and Oropharyngeal			Low risk
Pretorious, 2013	No	Presentation	SRTI	13432	2182	2012	Cross sectional	Urban and Rural	Consecutive	Feb/2009-May/2012	na	Prospective	Children and Adults	na	South Africa	Johannesburg, Edendale, Bushbuckridge, Uraniaville	South	East	Johannesburg=-26.261231/27.94263950000004/1667; Edendale=-29.6509625/30.29453620000004/715;	-26.573865	29.1185879	1095.5		Southern	Real time RT-PCR	Nasopharyngeal and Oropharyngeal	3	51.1	Low risk
Pretorious, 2016	No	Presentation	SRTI	1959	391	2016	Cross sectional	Urban and Rural	Systematic	May/2012-Apr/2015	na	Prospective	Children and Adults	73	South Africa	Edendale, Uraniaville	South	East	Edendale=-29.6509625/30.29453620000004/715; Uraniaville=-26.8864984/26.61774749999995/1334	-28.26873	28.4561419	1024.5		Southern	Real time RT-PCR	Nasopharyngeal and Oropharyngeal			Low risk
Razanajatovo, 2011	No	Presentation	BRTI	313	66	2011	Cross sectional	Urban	Consecutive	Jul/2008-Jun/2009	Complete year(s)	Retrospective	Children and Adults		Madagascar	Antananarivo	South	East		-18.8791902	47.5079055	1249		Southern	Real time RT-PCR	Nasopharyngeal and Oropharyngeal		44.1	Moderate risk
Obodai, 2014	Yes	na	na	53	32	2014	Cross sectional	Unclear/Not described	Random	Feb/2006-Nov/2006	Between 7-12 months	Prospective	Children	100	Ghana	Accra	North	West	Accra=5.603717/-0.186964/60	5.603717	-0.186964	60	< Median	Western	Conventional RT-PCR	Nasopharyngeal	1.1	69.8	Low risk
Rowlinson, 2013	No	Presentation	SRTI	4683	518	2013	Cross sectional	Urban and Rural	Consecutive	Jun/2009-Jun/2012	na	Prospective	Children and Adults	90.1	Egypt	Damanhour	North	East	Damanhour=31.042457/30.47275/10	31.042457	30.47275	10		Southern	Real time RT-PCR	Nasopharyngeal and Oropharyngeal			Low risk
O'Callaghan-Gordo, 2011	Yes	na	na	475	50	2011	Cross sectional	Rural	Consecutive	Sep/2006-Sep/2007	Complete year(s)	Prospective	Children	100	Mozambique	Maputo	South	East	Maputo=-25.891968/32.605135/52	-25.891968	32.605135	52	< Median	Southern	Conventional RT-PCR	Nasopharyngeal		64	Low risk
Othman, 2016	Yes	na	na	122	59	2016	Cross sectional	Unclear/Not described	Consecutive	Dec/2013-May/2014	Period varying according to year	Prospective	Children	100	Egypt	Cairo	North	East	Cairo=30.04442/31.235712/26	30.04442	31.235712	26	< Median	Northern	Real time RT-PCR	Nasopharyngeal			Low risk
Shafik, 2012	No	Presentation	SRTI	450	107	2012	Cross sectional	Urban	Consecutive	Nov/2006-Dec/2007	Complete year(s)	Prospective	Chidlren	100	Egypt	Cairo	North	East	Cairo=30.04442/31.235712/26	30.04442	31.235712	26		Northern	Real time RT-PCR	Nasopharyngeal	1.1	57.4	Low risk
Otieno, 2017	Yes	na	na	3561	881	2017	Cross sectional	Unclear/Not described	Consecutive	Sep/2010-Aug/2015	Complete year(s)	Prospective	Children	100	Kenya	Kilifi	North	East	Kilifi=-3.510651/39.90932/5	3.510651	39.90932	5	< Median	Eastern	Real time RT-PCR	Nasopharyngeal and Oropharyngeal			Low risk
Ouédraogo Yugbaré, 2016	Yes	na	na	209	24	2016	Cross sectional	Urban	Consecutive	Jul/2010-Jun/2011	Complete year(s)	Prospective	Children	100	Burkina Faso	Ouagadougou	North	West		12.371428	-1.51966	297	> Median	Western	Real time RT-PCR	Nasopharyngeal			Low risk
Ouedraogo, 2014	Yes	na	na	209	24	2014	Cross sectional	Urban	Consecutive	Jul/2010-Jun/2011	Complete year(s)	Prospective	Children	100	Burkina Faso	Ouagadougou	North	West	Ouagadougou=12.371428/-1.51966/297	12.371428	-1.51966	297	> Median	Western	Real time RT-PCR	Nasopharyngeal		58.4	Low risk
Peterson, 2016	Yes	na	na	1835	220	2016	Cross sectional	Urban	Consecutive	Jan/2011-Dec/2014	Complete year(s)	Prospective	Children	100	Malawi	Blantyre	South	East	Blantyre=-15.677854/34.950663/719	-15.677854	34.950663	719	> Median	Eastern	Real time RT-PCR	Nasopharyngeal	1.2		Low risk
Jroundi, 2016	No	Setting	Urban	683	124	2016	Cross sectional	Urban	Consecutive	Nov/2010-Dec/2011	Complete year(s)	Prospective	Children	100	Morocco	Rabat	na	West		33.9715904	-6.8498129	78		na	Real time RT-PCR	Nasopharyngeal			Low risk
Ouedraogo, 2014	No	Setting	Urban	209	24	2014	Cross sectional	Urban	Consecutive	Jul/2010-Jun/2011	na	Prospective	Children	100	Burkina Faso	Ouagadougou	North	West	Ouagadougou=12.371428/-1.51966/297	12.371428	-1.51966	297		Western	Real time RT-PCR	Nasopharyngeal		58.4	Low risk
Ouédraogo Yugbaré, 2016	No	Setting	Urban	209	24	2016	Cross sectional	Urban	Consecutive	Jul/2010-Jun/2011	Complete year(s)	Prospective	Children	100	Burkina Faso	Ouagadougou	na	West		12.371428	-1.51966	297		na	Real time RT-PCR	Nasopharyngeal			Low risk
Kenmoe, 2016	No	Setting	Urban	347	46	2016	Cross sectional	Urban	Systematic	Sep/2011-Sep/2013	na	Prospective	Children	100	Cameroon	Yaoundé	North	East	Yaounde= 3.848033 /11.502075/710	3.848033	11.502075	710		Central	Real time RT-PCR	Nasopharyngeal	1.5	51.9	Low risk
Rowlinson, 2013	No	Setting	Urban	1325	117	2013	Cross sectional	Urban and Rural	Consecutive	Jun/2009-Jun/2012	na	Prospective	Children and Adults	90.1	Egypt	Damanhour	North	East	Damanhour=31.042457/30.47275/10	31.042457	30.47275	10		Southern	Real time RT-PCR	Nasopharyngeal and Oropharyngeal			Low risk
Shafik, 2012	No	Setting	Urban	450	107	2012	Cross sectional	Urban	Consecutive	Nov/2006-Dec/2007	na	Prospective	Chidlren	100	Egypt	Cairo	North	East	Cairo=30.04442/31.235712/26	30.04442	31.235712	26		Northern	Real time RT-PCR	Nasopharyngeal	1.1	57.4	Low risk
O'Callaghan-Gordo, 2011	No	Setting	Rural	475	50	2011	Cross sectional	Rural	Consecutive	Sep/2006-Sep/2007	na	Prospective	Children	100	Mozambique	Maputo	South	East	Maputo=-25.891968/32.605135/52	-25.891968	32.605135	52		Southern	Conventional RT-PCR	Nasopharyngeal		64	Low risk
Emukele, 2014	No	Setting	Rural	5898	575	2014	Cross sectional	Rural	Consecutive	Aug/2009–Jul/2012	na	Prospective	Children and Adults	76	Kenya	Siaya	North	East	Siaya=0.0626293/34.28780840000002/1318	0.0626293	34.2878084	1318		Eastern	Real time RT-PCR	Nasopharyngeal and Oropharyngeal	1.6	50.8	Low risk
Nyawanda, 2016	No	Setting	Rural	3810	470	2016	Cross sectional	Rural	Consecutive	Sep/2009-Aug/2013	Complete year(s)	Prospective	Children	100	Kenya	Siaya	na	East		0.0626293	34.2878084	1318		na	Real time RT-PCR	Nasopharyngeal and Oropharyngeal			Low risk
Feikin, 2012	No	Setting	Rural	1216	92	2012	Cross sectional	Rural	Consecutive	May/2007-Feb2010	na	Prospective	Children and Adults	58.9	Kenya	Asembo	South	East	Asembo=-0.179441/34.38376489999996/1160	-0.179441	34.3837649	1160		Eastern	Real time RT-PCR	Nasopharyngeal and Oropharyngeal			Low risk
Peterson, 2016	No	Setting	Urban	1835	220	2016	Cross sectional	Urban	Consecutive	Jan/2011-Dec/2014	na	Prospective	Children	100	Malawi	Blantyre	South	East	Blantyre=-15.677854/34.950663/719	-15.677854	34.950663	719		Eastern	Real time RT-PCR	Nasopharyngeal	1.2		Low risk
Bimouhen, 2016	No	Age	7-23 month	153	52	2016	Cross sectional	Urban and Rural	Systematic	Sept/2014-Apr/2016	na	Prospective	Children and Adults	45	Morocco	Tanger, Fès, Meknès, Oujda, Casablanca, Rabat, Marrakech, Agadir and Laayoune	North	West	Tanger=35.7594651/-5.833954299999959/49, Fès=34.0181246/-5.00784509999994/426, Meknès=33.8730164/-5.540729899999974/558, Oujda=34.681962/-1.9001550000000407/551, Casablanca=33.5731104/-7.589843400000063/46, Rabat=33.9715904/-6.849812899999961/78, Marrakech=31.6294723/-7.981084499999952/467, Agadir=30.4277547/-9.598107199999959/55 and Laayoune=27.1252867/-13.162500499999965/72	33.8730164	-6.8498129	78		Northern	Real time RT-PCR	Nasopharyngeal and Oropharyngeal	18	47.8	Low risk
Lagare, 2015	No	Age	0-12 month	90	44	2015	Cross sectional	Urban and Rural	Consecutive	Jan/2010-Dec/2012	na	Prospective	Children	100	Niger	Niamey, Maradi, Gaya, Tillabéry	North	East	Niamey=13.5115963/2.1253854000000274/221, Maradi=13.5009779/7.103639599999951/361, Gaya=11.8852599/3.454883300000006/173, Tillabéry=14.6489525/2.145024499999977/283	13.5062871	2.7999539	252		Western	Real time RT-PCR	Nasopharyngeal	0.7	56	Low risk
Annamalay, 2016	No	Presentation	SRTI	105	28	2016	Cross sectional	Unclear/Not described	Consecutive	Jul/2011-Nov/2012	na	Prospective	Chidlren	100	Mozambique	Manhiça	South	East		-25.392301	32.7971649	31		Eastern	Real time RT-PCR	Nasopharyngeal	0.6	67.6	Moderate risk
Lagare, 2015	No	Age	12-60 month	70	12	2015	Cross sectional	Urban and Rural	Consecutive	Jan/2010-Dec/2012	na	Prospective	Children	100	Niger	Niamey, Maradi, Gaya, Tillabéry	North	East	Niamey=13.5115963/2.1253854000000274/221, Maradi=13.5009779/7.103639599999951/361, Gaya=11.8852599/3.454883300000006/173, Tillabéry=14.6489525/2.145024499999977/283	13.5062871	2.7999539	252		Western	Real time RT-PCR	Nasopharyngeal	0.7	56	Low risk
Akinloye, 2011	No	Age	0-12 month	132	1	2011	Cross sectional	Unclear/Not described	Consecutive	Feb/2009-May/2009	na	Prospective	Children and Adults	86	Nigeria	Ibadan	North	East	Ibadan=7.377536/3.94704/225	7.377536	3.94704	225		Western	Real time RT-PCR	Throat and Nasal			Low risk
Akinloye, 2011	No	Age	12-24 month	40	0	2011	Cross sectional	Unclear/Not described	Consecutive	Feb/2009-May/2009	na	Prospective	Children and Adults	86	Nigeria	Ibadan	North	East	Ibadan=7.377536/3.94704/225	7.377536	3.94704	225		Western	Real time RT-PCR	Throat and Nasal			Low risk
Akinloye, 2011	No	Age	24-36 month	24	0	2011	Cross sectional	Unclear/Not described	Consecutive	Feb/2009-May/2009	na	Prospective	Children and Adults	86	Nigeria	Ibadan	North	East	Ibadan=7.377536/3.94704/225	7.377536	3.94704	225		Western	Real time RT-PCR	Throat and Nasal			Low risk
Akinloye, 2011	No	Age	36-48 month	7	0	2011	Cross sectional	Unclear/Not described	Consecutive	Feb/2009-May/2009	na	Prospective	Children and Adults	86	Nigeria	Ibadan	North	East	Ibadan=7.377536/3.94704/225	7.377536	3.94704	225		Western	Real time RT-PCR	Throat and Nasal			Low risk
Pretorious, 2013	No	Age	0-24 month	4542	1387	2012	Cross sectional	Urban and Rural	Consecutive	Feb/2009-May/2012	na	Prospective	Children and Adults	na	South Africa	Johannesburg, Edendale, Bushbuckridge, Uraniaville	South	East	Johannesburg=-26.261231/27.94263950000004/1667; Edendale=-29.6509625/30.29453620000004/715;	-26.573865	29.1185879	1095.5		Southern	Real time RT-PCR	Nasopharyngeal and Oropharyngeal	3	51.1	Low risk
Pretorious, 2013	No	Age	15-24 years	525	17	2012	Cross sectional	Urban and Rural	Consecutive	Feb/2009-May/2012	na	Prospective	Children and Adults	na	South Africa	Johannesburg, Edendale, Bushbuckridge, Uraniaville	South	East	Johannesburg=-26.261231/27.94263950000004/1667; Edendale=-29.6509625/30.29453620000004/715;	-26.573865	29.1185879	1095.5		Southern	Real time RT-PCR	Nasopharyngeal and Oropharyngeal	3	51.1	Low risk
Bigogo, 2013	No	Presentation	BRTI	2426	324	2013	Cross sectional	Urban and Rural	Systematic	Mar/2007-Feb/2011	Complete year(s)	Prospective	Children and Adults	92	Kenya	Kisumu, Nairobi	na	East	Nairobi=-1.2920659/36.82194619999996/1663; Kisumu=-0.0917016/34.76795679999998/1187	-0.69188375	35.7949515	1175		na	Real time RT-PCR	Nasopharyngeal and Oropharyngeal		48.7	Low risk
Rowlinson, 2013	No	Age	20-49 year	1312	17	2013	Cross sectional	Urban and Rural	Consecutive	Jun/2009-Jun/2012	na	Prospective	Children and Adults	90.1	Egypt	Damanhour	North	East	Damanhour=31.042457/30.47275/10	31.042457	30.47275	10		Southern	Real time RT-PCR	Nasopharyngeal and Oropharyngeal			Low risk
Rowlinson, 2013	No	Age	50 and more	1198	24	2013	Cross sectional	Urban and Rural	Consecutive	Jun/2009-Jun/2012	na	Prospective	Children and Adults	90.1	Egypt	Damanhour	North	East	Damanhour=31.042457/30.47275/10	31.042457	30.47275	10		Southern	Real time RT-PCR	Nasopharyngeal and Oropharyngeal			Low risk
Pretorious, 2012	Yes	na	na	8173	1169	2013	Cross sectional	Urban and Rural	Consecutive	Feb/2009-Mar/2012	Period varying according to year	Prospective	Children and Adults	na	South Africa	Johannesburg, Edendale, Bushbuckridge, Uraniaville	South	East	Johannesburg=-26.261231/27.94263950000004/1667; Edendale=-29.6509625/30.29453620000004/715;	-26.573865	29.118588	1096	> Median	Southern	Real time RT-PCR	Nasopharyngeal and Oropharyngeal	3	51.1	Low risk
O'Callaghan-Gordo, 2011	No	Age	3-12 month	149	16	2011	Cross sectional	Rural	Consecutive	Sep/2006-Sep/2007	na	Prospective	Children	100	Mozambique	Maputo	South	East	Maputo=-25.891968/32.605135/52	-25.891968	32.605135	52		Southern	Conventional RT-PCR	Nasopharyngeal		64	Low risk
Fuller, 2013	No	Age	0-5 year	2144	355	2013	Cross sectional	Rural	Consecutive	Aug/2008-Dec/2010	na	Prospective	Children and Adults	54.3	Kenya	Bondo	South	East	Bondo=-0.1003371/34.27549880000004/1258	-0.1003371	34.2754988	1258		Eastern	Real time RT-PCR	Nasopharyngeal and Oropharyngeal			Low risk
Pretorious, 2013	Yes	na	na	13432	2182	2012	Cross sectional	Urban and Rural	Consecutive	Feb/2009-May/2012	Period varying according to year	Prospective	Children and Adults	na	South Africa	Johannesburg, Edendale, Bushbuckridge, Uraniaville	South	East	Johannesburg=-26.261231/27.94263950000004/1667; Edendale=-29.6509625/30.29453620000004/715;	-26.573865	29.118588	1096	> Median	Southern	Real time RT-PCR	Nasopharyngeal and Oropharyngeal	3	51.1	Low risk
Feikin, 2013 (1)	No	Age	12-23 month	117	24	2013	Cross sectional	Rural	Consecutive	Mar/2007–Feb/2010	na	Prospective	Children	100	Kenya	Asembo	South	East	Asembo=-0.179441/34.38376489999996/1160	-0.179441	34.3837649	1160		Eastern	Real time RT-PCR	Nasopharyngeal and Oropharyngeal			Low risk
Kwofie, 2012	No	Age	6-24 month	59	9	2012	Cross sectional	Urban and Rural	Consecutive	Jan/2008-Dec/2008	na	Prospective	Children	100	Ghana	Kumasi	North	East	Kumasi=-0.2772125/36.07027019999998/1865	-0.2772125	36.0702702	1865		Western	Real time RT-PCR	Nasopharyngeal	1	63.3	Low risk
Jroundi, 2016	No	Age group	0-5 Years	683	124	2016	Cross sectional	Urban	Consecutive	Nov/2010-Dec/2011	Complete year(s)	Prospective	Children	100	Morocco	Rabat	na	West		33.9715904	-6.8498129	78		na	Real time RT-PCR	Nasopharyngeal			Low risk
Cohen, 2015	No	Presentation	SRTI	8723	1119	2015	Cross sectional	Urban and Rural	Systematic	Feb/2009-Dec/2012	Period varying according to year	Prospective	Children	100	South Africa	Diepkloof, Pietermaritzburg, Mkhuhlu, Bushbuckridge, Klerksdorp	South	East	Diepkloof=-26.2445833/27.95418940000002/1709, Pietermaritzburg=-29.600607/30.379412/653, Mkhuhlu=-24.9861954/31.235672099999988/449, Bushbuckridge=-24.8398416/31.046410100000003/857, Klerksdorp=-26.8598225/26.631751399999985/1325	-26.244583	30.379412	857		Southern	Real time RT-PCR	Nasopharyngeal			Low risk
Lagare, 2015	No	Age group	0-5 Years	160	56												na	na						na
Akinloye, 2011	No	Age group	0-5 Years	212	1												na	na						na
Kenmoe, 2016	No	Age group	0-5 Years	307	87												na	na						na
Fuller, 2013	No	Age group	> 5 Years	1670	124												na	na						na
Rowlinson, 2013	No	Age group	0-5 Years	1804	536												na	na						na
Ouedraogo, 2014	No	Population	Children	209	24	2014	Cross sectional	Urban	Consecutive	Jul/2010-Jun/2011	na	Prospective	Children	100	Burkina Faso	Ouagadougou	North	West	Ouagadougou=12.371428/-1.51966/297	12.371428	-1.51966	297		Western	Real time RT-PCR	Nasopharyngeal		58.4	Low risk
Ouédraogo Yugbaré, 2016	No	Population	Children	209	24	2016	Cross sectional	Urban	Consecutive	Jul/2010-Jun/2011	Complete year(s)	Prospective	Children	100	Burkina Faso	Ouagadougou	na	West		12.371428	-1.51966	297		na	Real time RT-PCR	Nasopharyngeal			Low risk
Obodai, 2014	No	Population	Children	53	32	2014	Cross sectional	Unclear/Not described	Random	Feb/2006-Nov/2006	na	Prospective	Children	100	Ghana	Accra	North	West	Accra=5.603717/-0.186964/60	5.603717	-0.186964	60		Western	Conventional RT-PCR	Nasopharyngeal	1.1	69.8	Low risk
Breiman, 2015	No	Population	Children	815	169	2015	Cross sectional	Urban and Rural	Consecutive	Mar/2007–Feb/2011	na	Prospective	Children	100	Kenya	Nairobi	South	East	Nairobi=48.8382353/2.3370965999999997/58	48.8382353	2.3370966	58		Eastern	Real time RT-PCR	Nasopharyngeal and Oropharyngeal		50.4	Low risk
Lagare, 2015	No	Population	Children	160	56	2015	Cross sectional	Urban and Rural	Consecutive	Jan/2010-Dec/2012	na	Prospective	Children	100	Niger	Niamey, Maradi, Gaya, Tillabéry	North	East	Niamey=13.5115963/2.1253854000000274/221, Maradi=13.5009779/7.103639599999951/361, Gaya=11.8852599/3.454883300000006/173, Tillabéry=14.6489525/2.145024499999977/283	13.5062871	2.7999539	252		Western	Real time RT-PCR	Nasopharyngeal	0.7	56	Low risk
Zar, 2016	No	Population	Children	284	66	2016	Case control	Urban and Rural	Systematic	May/2012-Dec/2014	Period varying according to year	Prospective	Children	100	South Africa	Paarl	South	East	Paarl=-33.7342304/18.96210910000002/125	-33.73423	18.962109	125		Southern	Real time RT-PCR	Nasopharyngeal	0.4	53	Low risk
Kelly, 2015	No	Population	Children	310	89	2015	Cross sectional	Urban and Rural	Consecutive	Apr/2012-Aug/2014	na	Prospective	Children	100	Botswana	Gaborone	South	East	Gaborone=-24.628208/25.923147/1000	-24.628208	25.923147	1000		Southern	Real time RT-PCR	Nasopharyngeal	0.5	55	Low risk
Shafik, 2012	No	Population	Children	450	107	2012	Cross sectional	Urban	Consecutive	Nov/2006-Dec/2007	na	Prospective	Chidlren	100	Egypt	Cairo	North	East	Cairo=30.04442/31.235712/26	30.04442	31.235712	26		Northern	Real time RT-PCR	Nasopharyngeal	1.1	57.4	Low risk
Bigogo, 2013	No	Population	Children	3275	453	2013	Cross sectional	Urban and Rural	Systematic	Mar/2007-Feb/2011	Complete year(s)	Prospective	Children and Adults	92	Kenya	Kisumu, Nairobi	na	East	Nairobi=-1.2920659/36.82194619999996/1663; Kisumu=-0.0917016/34.76795679999998/1187	-0.69188375	35.7949515	1175		na	Real time RT-PCR	Nasopharyngeal and Oropharyngeal		48.7	Low risk
Feikin, 2013 (1)	No	Presentation	SRTI	408	90	2013	Cross sectional	Rural	Consecutive	Mar/2007–Feb/2010	na	Prospective	Children	100	Kenya	Asembo	South	East	Asembo=-0.179441/34.38376489999996/1160	-0.179441	34.3837649	1160		Eastern	Real time RT-PCR	Nasopharyngeal and Oropharyngeal			Low risk
Pretorious, 2016	Yes	na	na	5743	616	2016	Cross sectional	Urban and Rural	Systematic	May/2012-Apr/2015	Period varying according to year	Prospective	Children and Adults	73	South Africa	Edendale, Uraniaville	South	East	Edendale=-29.6509625/30.29453620000004/715; Uraniaville=-26.8864984/26.61774749999995/1334	-28.26873	28.456142	1025	> Median	Southern	Real time RT-PCR	Nasopharyngeal and Oropharyngeal			Low risk
Razanajatovo, 2011	Yes	na	na	313	66	2011	Cross sectional	Urban	Consecutive	Jul/2008-Jun/2009	Complete year(s)	Retrospective	Children and Adults		Madagascar	Antananarivo	South	East		-18.8791902	47.5079055	1249	> Median	Southern	Real time RT-PCR	Nasopharyngeal and Oropharyngeal		44.1	Moderate risk
Kelly, 2015	No	Presentation	SRTI	310	89	2015	Cross sectional	Urban and Rural	Consecutive	Apr/2012-Aug/2014	Period varying according to year	Prospective	Children	100	Botswana	Gaborone	South	East	Gaborone=-24.628208/25.923147/1000	-24.628208	25.923147	1000		Southern	Real time RT-PCR	Nasopharyngeal	0.5	55	Low risk
Rowlinson, 2013	Yes	na	na	4683	518	2013	Cross sectional	Urban and Rural	Consecutive	Jun/2009-Jun/2012	Complete year(s)	Prospective	Children and Adults	90.1	Egypt	Damanhour	North	East	Damanhour=31.042457/30.47275/10	31.042457	30.47275	10	< Median	Northern	Real time RT-PCR	Nasopharyngeal and Oropharyngeal			Low risk
Kenmoe, 2016	No	Presentation	SRTI	347	46	2016	Cross sectional	Urban	Systematic	Sep/2011-Sep/2013	Complete year(s)	Prospective	Children	100	Cameroon	Yaoundé	North	East	Yaounde= 3.848033 /11.502075/710	3.848033	11.502075	710		Central	Real time RT-PCR	Nasopharyngeal	1.5	51.9	Low risk
Rowlinson, 2016	Yes	na	na	5768	669	2016	Cross sectional	Urban and Rural	Consecutive	Jun/2009-Dec/2013	Period varying according to year	Prospective	Children and Adults	100	Egypt	Damanhour	North	East	Damanhour=31.042457/30.47275/10	31.042457	30.47275	10	< Median	Northern	Real time RT-PCR	Nasopharyngeal and Oropharyngeal			Low risk
Kim, 2011	No	Presentation	BRTI	754	65	2011	Cross sectional	Unclear/Not described	Consecutive	Jun/2009-Aug/2010	na	Prospective	Children and Adults	na	Kenya	Unclear/Not described	North	East	na	-0.023559	37.906193	822		Eastern	Real time RT-PCR	Nasopharyngeal and Oropharyngeal	1	53.9	Low risk
Lekana-Douki, 2014	No	Presentation	BRTI	1041	124	2014	Cross sectional	Urban and Rural	Consecutive	Mar/2010-Jun/2011	Period varying according to year	Prospective	Children and Adults	88.5	Gabon	Libreville, Franceville, Oyem, Koulamoutou	South	East	Libreville=0.4161976/9.467267600000014/22, Franceville=-1.6196441/13.601546299999995/291, Oyem=1.5991751/11.575967200000036/661, Koulamoutou=-1.1413444/12.466720399999986/280	-0.3625734	12.0213438	285.5		Central	Real time RT-PCR	Nasal		49.5	Low risk
Mohamed, 2015	No	Presentation	BRTI	83	11	2015	Cross sectional	Unclear/Not described	Consecutive	Jan/2010-Dec/2012	Complete year(s)	Prospective	Children and Adults	73.3	Kenya	Garissa County	na	East		-0.4532293	39.6460988	146		na	Real time RT-PCR	Nasopharyngeal and Oropharyngeal			Low risk
Shafik, 2012	Yes	na	na	450	107	2012	Cross sectional	Urban	Consecutive	Nov/2006-Dec/2007	Complete year(s)	Prospective	Children	100	Egypt	Cairo	North	East	Cairo=30.04442/31.235712/26	30.04442	31.235712	26	< Median	Northern	Real time RT-PCR	Nasopharyngeal	1.1	57.4	Low risk
Njouom, 2012	No	Presentation	BRTI	561	32	2012	Cross sectional	Urban and Rural	Consecutive	Jan/2009-Dec/2009	Complete year(s)	Prospective	Children and Adults	74.2	Cameroon	Yaoundé, Douala, Garoua, Bafoussam, Foumban, Bandjoun	North	East		5.4240758	10.6650109	928.5		Central	Real time RT-PCR	Throat and Nasopharyngeal	6 years		Low risk
Simusika, 2015	Yes	na	na	297	45	2015	Cross sectional	Urban	Consecutive	Jan/2011-Dec/2012	Complete year(s)	Prospective	Children	100	Zambia	Lusaka	South	East		-15.3875259	28.3228165	1253	> Median	Eastern	Real time RT-PCR	Nasopharyngeal			Low risk
Nyawanda, 2016	No	Presentation	SRTI	3810	470	2016	Cross sectional	Rural	Consecutive	Sep/2009-Aug/2013	Complete year(s)	Prospective	Children	100	Kenya	Siaya	na	East		0.0626293	34.2878084	1318		na	Real time RT-PCR	Nasopharyngeal and Oropharyngeal			Low risk
Venter, 2011	Yes	na	na	610	57	2011	Cross sectional	Urban and Rural	Consecutive	Jan/2006-Dec/2007	Complete year(s)	Retrospective	Children	100	South Africa	Pretoria	South	East	Pretoria= -25.747868/28.229271/1370	-25.747868	28.229271	1370	> Median	Southern	Real time RT-PCR	Nasopharyngeal	1	52.8	Low risk
Obodai, 2014	No	Presentation	SRTI	53	32	2014	Cross sectional	Unclear/Not described	Random	Feb/2006-Nov/2006	Between 7-12 months	Prospective	Children	100	Ghana	Accra	North	West	Accra=5.603717/-0.186964/60	5.603717	-0.186964	60		Western	Conventional RT-PCR	Nasopharyngeal	1.1	69.8	Low risk
Zar, 2016	Yes	na	na	284	66	2016	Case control	Urban and Rural	Systematic	May/2012-Dec/2014	Period varying according to year	Prospective	Children	100	South Africa	Paarl	South	East	Paarl=-33.7342304/18.96210910000002/125	-33.73423	18.962109	125	< Median	Southern	Real time RT-PCR	Nasopharyngeal	0.4	53	Low risk
Pretorious, 2016	No	Presentation	BRTI	3784	225	2016	Cross sectional	Urban and Rural	Systematic	May/2012-Apr/2015	na	Prospective	Children and Adults	73	South Africa	Edendale, Uraniaville	South	East	Edendale=-29.6509625/30.29453620000004/715; Uraniaville=-26.8864984/26.61774749999995/1334	-28.26873	28.4561419	1024.5		Southern	Real time RT-PCR	Nasopharyngeal and Oropharyngeal			Low risk
Zar, 2016	No	Presentation	SRTI	284	66	2016	Case control	Urban and Rural	Systematic	May/2012-Dec/2014	Period varying according to year	Prospective	Children	100	South Africa	Paarl	South	East	Paarl=-33.7342304/18.96210910000002/125	-33.73423	18.962109	125		Southern	Real time RT-PCR	Nasopharyngeal	0.4	53	Low risk
Niang, 2010	No	Setting	Rural	67	13	2010	Cross sectional	Rural	Consecutive	Jul/2007-Dec/2007	na	Prospective	Children	100	Senegal	Siné-Saloum	North	West	Dakar=14.1249201/-16.468562700000007/6	14.1249201	-16.468563	6		Western	Conventional RT-PCR	Nasopharyngeal		53.7	Moderate risk
Feikin, 2013 (2)	No	Setting	Rural	199	50	2013	Case control	Rural	Consecutive	Jan/2009–Feb/2010	na	Prospective	Children	100	Kenya	Lwak	South	East	Lwak=-0.1408126/34.356017000000065/1249	-0.1408126	34.356017	1249		Eastern	Real time RT-PCR	Nasopharyngeal and Oropharyngeal			Low risk
Berkley, 2010	No	Setting	Rural	759	260	2010	Case control	Rural	Consecutive	Jan/2007-Dec/2007	na	Prospective	Children	100	Kenya	Kilifi	South	East	Kilifi=-3.510651/39.90932/5	3.510651	39.90932	5		Eastern	Real time RT-PCR	Nasal	0.7	59	Low risk
