# Supplementary material for: Contemporaneous data on the prevalence of Human Respiratory Syncytial Virus infection in people with acute respiratory tract infections in Africa (2000–2017)
Source: Data Brief. 2018 Aug 22;20:940–7. doi: 10.1016/j.dib.2018.08.039 (PMC6138983; doi:10.1016/j.dib.2018.08.039)
Supplement: Supplementary file 3 — Supplementary material [file mmc3.zip]

Archive with 1 entries (1 files):
- HRSV in Africa.R
