# Supplementary material for: Contemporaneous data on the prevalence of Human Respiratory Syncytial Virus infection in people with acute respiratory tract infections in Africa (2000–2017)
Source: Data Brief. 2018 Aug 22;20:940–7. doi: 10.1016/j.dib.2018.08.039 (PMC6138983; doi:10.1016/j.dib.2018.08.039)
Supplement: Supplementary file 3 — Supplementary material [file mmc3.zip › HRSV in Africa.R]

#########Package Installation#########

library(meta)
library(readxl)

#Overall prevalence#############
C1 <- metaprop(Cases, Sample, vrs$Main=="Yes", studlab=Study, data=vrs, sm="PFT", method.ci="CP", level=0.95, level.comb=0.95, comb.random=TRUE, comb.fixed=FALSE, method.tau="DL", level.predict=0.95, backtransf=TRUE, pscale=100)
summary(C1)
metabias(C1, k.min=3)
forest(C1, col.by="dimgrey", studlab=TRUE, sortvar=Study, smlab="", print.Q.subgroup=TRUE, digits.pval.Q=4, digits.I2=1, fs.random=11, fontsize=11, test.subgroup.random=TRUE, test.overall.random=TRUE, print.tau2=TRUE, print.I2=TRUE, print.I2.ci=TRUE, overall=TRUE, overall.hetstat=TRUE, hestat=TRUE, label=FALSE, study.results=TRUE, weight.subgroup="weight", weight.study="random", bysort=TRUE, byseparator=" = ", print.byvar=TRUE, print.subgroup.labels=TRUE, com.random=TRUE, text.random="Overall random effect meta-analysis", text.random.w="Random effect meta-analysis")
funnel(C1)

###Complete season(s)
vrs <- read_excel("Data_VRS in Africa.xlsx", sheet="Data")
vrs2 <- vrs[!is.na(vrs$Period),]
C43 <- metaprop(Cases, Sample, (vrs2$Main=="Yes" & vrs2$Period=="Complete year(s)"), studlab=Study, data=vrs2, sm="PFT", method.ci="CP", level=0.95, level.comb=0.95, comb.random=TRUE, comb.fixed=FALSE, method.tau="DL", level.predict=0.95, backtransf=TRUE, pscale=100)
summary(C43)
sum(C43$n)
metabias(C43, k.min = 3)

#Low risk of bias, overall
C2 <- metaprop(Cases, Sample, vrs$Main=="Yes" & vrs$Bias=="Low risk", studlab=Study, data=vrs, sm="PFT", method.ci="CP", level=0.95, level.comb=0.95, comb.random=TRUE, comb.fixed=FALSE, method.tau="DL", level.predict=0.95, backtransf=TRUE, pscale=100)
summary(C2)
metabias(C2, k.min=3)
forest(C2, col.by="dimgrey", studlab=TRUE, sortvar=Study, smlab="", print.Q.subgroup=TRUE, digits.pval.Q=4, digits.I2=1, fs.random=11, fontsize=11, test.subgroup.random=TRUE, test.overall.random=TRUE, print.tau2=TRUE, print.I2=TRUE, print.I2.ci=TRUE, overall=TRUE, overall.hetstat=TRUE, hestat=TRUE, label=FALSE, study.results=TRUE, weight.subgroup="weight", weight.study="random", bysort=TRUE, byseparator=" = ", print.byvar=TRUE, print.subgroup.labels=TRUE, com.random=TRUE, text.random="Overall random effect meta-analysis", text.random.w="Random effect meta-analysis")

#By Population (Children vs Adults)
C3 <- metaprop(Cases, Sample, vrs$Main=="No" & vrs$Type=="Population", byvar=Subgroup, studlab=Study, data=vrs, sm="PFT", method.ci="CP", level=0.95, level.comb=0.95, comb.random=TRUE, comb.fixed=FALSE, method.tau="DL", level.predict=0.95, backtransf=TRUE, pscale=100)
summary(C3)
forest(C3, col.by="dimgrey", studlab=TRUE, sortvar=Study, smlab="", print.Q.subgroup=TRUE, digits.pval.Q=4, digits.I2=1, fs.random=11, fontsize=11, test.subgroup.random=TRUE, test.overall.random=TRUE, print.tau2=TRUE, print.I2=TRUE, print.I2.ci=TRUE, overall=TRUE, overall.hetstat=TRUE, hestat=TRUE, label=FALSE, study.results=TRUE, weight.subgroup="weight", weight.study="random", bysort=TRUE, byseparator=" = ", print.byvar=TRUE, print.subgroup.labels=TRUE, com.random=TRUE, text.random="Overall random effect meta-analysis", text.random.w="Random effect meta-analysis")

C4 <- metaprop(Cases, Sample, vrs$Subgroup=="Children", studlab=Study, data=vrs, sm="PFT", method.ci="CP", level=0.95, level.comb=0.95, comb.random=TRUE, comb.fixed=FALSE, method.tau="DL", level.predict=0.95, backtransf=TRUE, pscale=100)
summary(C4)
metabias(C4, k.min=3)

C4bis <- metaprop(Cases, Sample, vrs$Subgroup=="Adults", studlab=Study, data=vrs, sm="PFT", method.ci="CP", level=0.95, level.comb=0.95, comb.random=TRUE, comb.fixed=FALSE, method.tau="DL", level.predict=0.95, backtransf=TRUE, pscale=100)
summary(C4bis)
metabias(C4bis, k.min=3)

#By Population (0-5 years/> 5 years)
C3 <- metaprop(Cases, Sample, vrs$Main=="No" & vrs$Type=="Age group", byvar=Subgroup, studlab=Study, data=vrs, sm="PFT", method.ci="CP", level=0.95, level.comb=0.95, comb.random=TRUE, comb.fixed=FALSE, method.tau="DL", level.predict=0.95, backtransf=TRUE, pscale=100)
summary(C3)
forest(C3, col.by="dimgrey", studlab=TRUE, sortvar=Study, smlab="", print.Q.subgroup=TRUE, digits.pval.Q=4, digits.I2=1, fs.random=11, fontsize=11, test.subgroup.random=TRUE, test.overall.random=TRUE, print.tau2=TRUE, print.I2=TRUE, print.I2.ci=TRUE, overall=TRUE, overall.hetstat=TRUE, hestat=TRUE, label=FALSE, study.results=TRUE, weight.subgroup="weight", weight.study="random", bysort=TRUE, byseparator=" = ", print.byvar=TRUE, print.subgroup.labels=TRUE, com.random=TRUE, text.random="Overall random effect meta-analysis", text.random.w="Random effect meta-analysis")

C4 <- metaprop(Cases, Sample, vrs$Subgroup=="0-5 Years", studlab=Study, data=vrs, sm="PFT", method.ci="CP", level=0.95, level.comb=0.95, comb.random=TRUE, comb.fixed=FALSE, method.tau="DL", level.predict=0.95, backtransf=TRUE, pscale=100)
summary(C4)
metabias(C4, k.min=3)

C4bis <- metaprop(Cases, Sample, vrs$Subgroup=="> 5 Years", studlab=Study, data=vrs, sm="PFT", method.ci="CP", level=0.95, level.comb=0.95, comb.random=TRUE, comb.fixed=FALSE, method.tau="DL", level.predict=0.95, backtransf=TRUE, pscale=100)
summary(C4bis)
metabias(C4bis, k.min=3)

#By Clinical presentation
C5 <- metaprop(Cases, Sample, vrs$Main=="No" & vrs$Type=="Presentation", byvar=Subgroup, studlab=Study, data=vrs, sm="PFT", method.ci="CP", level=0.95, level.comb=0.95, comb.random=TRUE, comb.fixed=FALSE, method.tau="DL", level.predict=0.95, backtransf=TRUE, pscale=100)
summary(C5)
forest(C5, col.by="dimgrey", studlab=TRUE, sortvar=Study, smlab="", print.Q.subgroup=TRUE, digits.pval.Q=4, digits.I2=1, fs.random=11, fontsize=11, test.subgroup.random=TRUE, test.overall.random=TRUE, print.tau2=TRUE, print.I2=TRUE, print.I2.ci=TRUE, overall=TRUE, overall.hetstat=TRUE, hestat=TRUE, label=FALSE, study.results=TRUE, weight.subgroup="weight", weight.study="random", bysort=TRUE, byseparator=" = ", print.byvar=TRUE, print.subgroup.labels=TRUE, com.random=TRUE, text.random="Overall random effect meta-analysis", text.random.w="Random effect meta-analysis")

C6 <- metaprop(Cases, Sample, vrs$Subgroup=="SRTI", studlab=Study, data=vrs, sm="PFT", method.ci="CP", level=0.95, level.comb=0.95, comb.random=TRUE, comb.fixed=FALSE, method.tau="DL", level.predict=0.95, backtransf=TRUE, pscale=100)
summary(C6)
metabias(C6, k.min=3)

C7 <- metaprop(Cases, Sample, vrs$Subgroup=="BRTI", studlab=Study, data=vrs, sm="PFT", method.ci="CP", level=0.95, level.comb=0.95, comb.random=TRUE, comb.fixed=FALSE, method.tau="DL", level.predict=0.95, backtransf=TRUE, pscale=100)
summary(C7)
metabias(C7, k.min=3)

#By Setting
C8 <- metaprop(Cases, Sample, vrs$Main=="No" & vrs$Type=="Setting", byvar=Subgroup, studlab=Study, data=vrs, sm="PFT", method.ci="CP", level=0.95, level.comb=0.95, comb.random=TRUE, comb.fixed=FALSE, method.tau="DL", level.predict=0.95, backtransf=TRUE, pscale=100)
summary(C8)
forest(C8, col.by="dimgrey", studlab=TRUE, sortvar=Study, smlab="", print.Q.subgroup=TRUE, digits.pval.Q=4, digits.I2=1, fs.random=11, fontsize=11, test.subgroup.random=TRUE, test.overall.random=TRUE, print.tau2=TRUE, print.I2=TRUE, print.I2.ci=TRUE, overall=TRUE, overall.hetstat=TRUE, hestat=TRUE, label=FALSE, study.results=TRUE, weight.subgroup="weight", weight.study="random", bysort=TRUE, byseparator=" = ", print.byvar=TRUE, print.subgroup.labels=TRUE, com.random=TRUE, text.random="Overall random effect meta-analysis", text.random.w="Random effect meta-analysis")

C9 <- metaprop(Cases, Sample, vrs$Subgroup=="Rural", studlab=Study, data=vrs, sm="PFT", method.ci="CP", level=0.95, level.comb=0.95, comb.random=TRUE, comb.fixed=FALSE, method.tau="DL", level.predict=0.95, backtransf=TRUE, pscale=100)
summary(C9)
metabias(C9, k.min=3)

C10 <- metaprop(Cases, Sample, vrs$Subgroup=="Urban", studlab=Study, data=vrs, sm="PFT", method.ci="CP", level=0.95, level.comb=0.95, comb.random=TRUE, comb.fixed=FALSE, method.tau="DL", level.predict=0.95, backtransf=TRUE, pscale=100)
summary(C10)
metabias(C10, k.min=3)

#By Sex
C11 <- metaprop(Cases, Sample, vrs$Main=="No" & vrs$Type=="Sex", byvar=Subgroup, studlab=Study, data=vrs, sm="PFT", method.ci="CP", level=0.95, level.comb=0.95, comb.random=TRUE, comb.fixed=FALSE, method.tau="DL", level.predict=0.95, backtransf=TRUE, pscale=100)
summary(C11)
forest(C11, col.by="dimgrey", studlab=TRUE, sortvar=Study, smlab="", print.Q.subgroup=TRUE, digits.pval.Q=4, digits.I2=1, fs.random=11, fontsize=11, test.subgroup.random=TRUE, test.overall.random=TRUE, print.tau2=TRUE, print.I2=TRUE, print.I2.ci=TRUE, overall=TRUE, overall.hetstat=TRUE, hestat=TRUE, label=FALSE, study.results=TRUE, weight.subgroup="weight", weight.study="random", bysort=TRUE, byseparator=" = ", print.byvar=TRUE, print.subgroup.labels=TRUE, com.random=TRUE, text.random="Overall random effect meta-analysis", text.random.w="Random effect meta-analysis")

C12 <- metaprop(Cases, Sample, vrs$Subgroup=="Male", studlab=Study, data=vrs, sm="PFT", method.ci="CP", level=0.95, level.comb=0.95, comb.random=TRUE, comb.fixed=FALSE, method.tau="DL", level.predict=0.95, backtransf=TRUE, pscale=100)
summary(C12)
metabias(C12, k.min=3)

C13 <- metaprop(Cases, Sample, vrs$Subgroup=="Female", studlab=Study, data=vrs, sm="PFT", method.ci="CP", level=0.95, level.comb=0.95, comb.random=TRUE, comb.fixed=FALSE, method.tau="DL", level.predict=0.95, backtransf=TRUE, pscale=100)
summary(C13)
metabias(C13, k.min=3)


#By Hemisphere
C19 <- metaprop(Cases, Sample, vrs$Main=="Yes" &(vrs$Equator=="South" | vrs$Equator=="North"), byvar=Equator, studlab=Study, data=vrs, sm="PFT", method.ci="CP", level=0.95, level.comb=0.95, comb.random=TRUE, comb.fixed=FALSE, method.tau="DL", level.predict=0.95, backtransf=TRUE, pscale=100)
summary(C19)
forest(C19, col.by="dimgrey", studlab=TRUE, sortvar=Study, smlab="", print.Q.subgroup=TRUE, digits.pval.Q=4, digits.I2=1, fs.random=11, fontsize=11, test.subgroup.random=TRUE, test.overall.random=TRUE, print.tau2=TRUE, print.I2=TRUE, print.I2.ci=TRUE, overall=TRUE, overall.hetstat=TRUE, hestat=TRUE, label=FALSE, study.results=TRUE, weight.subgroup="weight", weight.study="random", bysort=TRUE, byseparator=" = ", print.byvar=TRUE, print.subgroup.labels=TRUE, com.random=TRUE, text.random="Overall random effect meta-analysis", text.random.w="Random effect meta-analysis")

C20 <- metaprop(Cases, Sample, vrs$Main=="Yes" & vrs$Equator=="North", studlab=Study, data=vrs, sm="PFT", method.ci="CP", level=0.95, level.comb=0.95, comb.random=TRUE, comb.fixed=FALSE, method.tau="DL", level.predict=0.95, backtransf=TRUE, pscale=100)
summary(C20)
metabias(C20, k.min=3)

C21 <- metaprop(Cases, Sample, vrs$Main=="Yes" & vrs$Equator=="South", studlab=Study, data=vrs, sm="PFT", method.ci="CP", level=0.95, level.comb=0.95, comb.random=TRUE, comb.fixed=FALSE, method.tau="DL", level.predict=0.95, backtransf=TRUE, pscale=100)
summary(C21)
metabias(C21, k.min=3)

#By Meridian
C22 <- metaprop(Cases, Sample, vrs$Main=="Yes", byvar=Meridian, studlab=Study, data=vrs, sm="PFT", method.ci="CP", level=0.95, level.comb=0.95, comb.random=TRUE, comb.fixed=FALSE, method.tau="DL", level.predict=0.95, backtransf=TRUE, pscale=100)
summary(C22)
forest(C22, col.by="dimgrey", studlab=TRUE, sortvar=Study, smlab="", print.Q.subgroup=TRUE, digits.pval.Q=4, digits.I2=1, fs.random=11, fontsize=11, test.subgroup.random=TRUE, test.overall.random=TRUE, print.tau2=TRUE, print.I2=TRUE, print.I2.ci=TRUE, overall=TRUE, overall.hetstat=TRUE, hestat=TRUE, label=FALSE, study.results=TRUE, weight.subgroup="weight", weight.study="random", bysort=TRUE, byseparator=" = ", print.byvar=TRUE, print.subgroup.labels=TRUE, com.random=TRUE, text.random="Overall random effect meta-analysis", text.random.w="Random effect meta-analysis")

C23 <- metaprop(Cases, Sample, vrs$Main=="Yes" & vrs$Meridian=="East", studlab=Study, data=vrs, sm="PFT", method.ci="CP", level=0.95, level.comb=0.95, comb.random=TRUE, comb.fixed=FALSE, method.tau="DL", level.predict=0.95, backtransf=TRUE, pscale=100)
summary(C23)
metabias(C23, k.min=3)

C24 <- metaprop(Cases, Sample, vrs$Main=="Yes" & vrs$Meridian=="West", studlab=Study, data=vrs, sm="PFT", method.ci="CP", level=0.95, level.comb=0.95, comb.random=TRUE, comb.fixed=FALSE, method.tau="DL", level.predict=0.95, backtransf=TRUE, pscale=100)
summary(C24)
metabias(C24, k.min=3)

#By Region
vrs <- read_excel("E:/Research/REVIEW/VRS/Data/Data_VRS in Africa.xlsx", sheet = "Data", na = "NA")
C25 <- metaprop(Cases, Sample, vrs$Main=="Yes", byvar=Region, studlab=Study, data=vrs, sm="PFT", 
                method.ci="CP", level=0.95, level.comb=0.95, comb.random=TRUE, comb.fixed=FALSE, 
                method.tau="DL", level.predict=0.95, backtransf=TRUE, pscale=100)
summary(C25)
forest(C25, col.by="dimgrey", studlab=TRUE, sortvar=Study, smlab="", 
       print.Q.subgroup=TRUE, digits.pval.Q=4, digits.I2=1, fs.random=11, fontsize=11,
       test.subgroup.random=TRUE, test.overall.random=TRUE, print.tau2=TRUE, print.I2=TRUE, 
       print.I2.ci=TRUE, overall=TRUE, overall.hetstat=TRUE, hestat=TRUE, label=FALSE, 
       study.results=TRUE, weight.subgroup="weight", weight.study="random", bysort=TRUE, byseparator=" ", 
       print.byvar=TRUE, print.subgroup.labels=TRUE, com.random=TRUE, fs.hetstat = 9, byla =" ", 
       text.random="Overall random effects meta-analysis", text.random.w="Random effects meta-analysis")

C26bis <- metaprop(Cases, Sample, vrs$Main=="Yes" & vrs$Region=="Central", studlab=Study, data=vrs, sm="PFT", method.ci="CP", level=0.95, level.comb=0.95, comb.random=TRUE, comb.fixed=FALSE, method.tau="DL", level.predict=0.95, backtransf=TRUE, pscale=100)
summary(C26bis)
metabias(C26bis, k.min=3)

C26 <- metaprop(Cases, Sample, vrs$Main=="Yes" & vrs$Region=="Eastern", studlab=Study, data=vrs, sm="PFT", method.ci="CP", level=0.95, level.comb=0.95, comb.random=TRUE, comb.fixed=FALSE, method.tau="DL", level.predict=0.95, backtransf=TRUE, pscale=100)
summary(C26)
metabias(C26, k.min=3)

C27 <- metaprop(Cases, Sample, vrs$Main=="Yes" & vrs$Region=="Northern", studlab=Study, data=vrs, sm="PFT", method.ci="CP", level=0.95, level.comb=0.95, comb.random=TRUE, comb.fixed=FALSE, method.tau="DL", level.predict=0.95, backtransf=TRUE, pscale=100)
summary(C27)
metabias(C27, k.min=3)

C28 <- metaprop(Cases, Sample, vrs$Main=="Yes" & vrs$Region=="Southern", studlab=Study, data=vrs, sm="PFT", method.ci="CP", level=0.95, level.comb=0.95, comb.random=TRUE, comb.fixed=FALSE, method.tau="DL", level.predict=0.95, backtransf=TRUE, pscale=100)
summary(C28)
metabias(C28, k.min=3)

C29 <- metaprop(Cases, Sample, vrs$Main=="Yes" & vrs$Region=="Western", studlab=Study, data=vrs, sm="PFT", method.ci="CP", level=0.95, level.comb=0.95, comb.random=TRUE, comb.fixed=FALSE, method.tau="DL", level.predict=0.95, backtransf=TRUE, pscale=100)
summary(C29)
metabias(C29, k.min=3)


#By Median Altitude
vrs2 <- vrs[!is.na(vrs$Altitude),]
C40 <- metaprop(Cases, Sample, vrs2$Main=="Yes" & (vrs2$Altitude=="< Median" | vrs2$Altitude=="> Median"), byvar=Altitude, studlab=Study, data=vrs2, sm="PFT", method.ci="CP", level=0.95, level.comb=0.95, comb.random=TRUE, comb.fixed=FALSE, method.tau="DL", level.predict=0.95, backtransf=TRUE, pscale=100)
summary(C40)
forest(C40, col.by="dimgrey", studlab=TRUE, sortvar=Study, smlab="", print.Q.subgroup=TRUE, digits.pval.Q=4, digits.I2=1, fs.random=11, fontsize=11, test.subgroup.random=TRUE, test.overall.random=TRUE, print.tau2=TRUE, print.I2=TRUE, print.I2.ci=TRUE, overall=TRUE, overall.hetstat=TRUE, hestat=TRUE, label=FALSE, study.results=TRUE, weight.subgroup="weight", weight.study="random", bysort=TRUE, byseparator=" = ", print.byvar=TRUE, print.subgroup.labels=TRUE, com.random=TRUE, text.random="Overall random effect meta-analysis", text.random.w="Random effect meta-analysis")

C41 <- metaprop(Cases, Sample, vrs2$Main=="Yes" & vrs2$Altitude=="< Median", studlab=Study, data=vrs2, sm="PFT", method.ci="CP", level=0.95, level.comb=0.95, comb.random=TRUE, comb.fixed=FALSE, method.tau="DL", level.predict=0.95, backtransf=TRUE, pscale=100)
summary(C41)
metabias(C41, k.min=3)

C42 <- metaprop(Cases, Sample, vrs2$Main=="Yes" & vrs2$Altitude=="> Median", studlab=Study, data=vrs2, sm="PFT", method.ci="CP", level=0.95, level.comb=0.95, comb.random=TRUE, comb.fixed=FALSE, method.tau="DL", level.predict=0.95, backtransf=TRUE, pscale=100)
summary(C42)
metabias(C42, k.min=3)
